# Supplementary material for: Baseline Serum Biomarkers Predict Response to a Weight Loss Intervention in Older Adults with Obesity: A Pilot Study
Source: Metabolites. 2023 Jul 17;13(7):853. doi: 10.3390/metabo13070853 (PMC10385260; doi:10.3390/metabo13070853)
Supplement: Supplementary file 1 [file metabolites-13-00853-s001.zip]

Archive with 6 entries (6 files):
- Supplementary Data Table S1 (metabolomics) 6-22-23.xlsx
- Supplementary Data Table S2 (mummichog) 6-16-23.xlsx
- Supplementary Materials Checklist.pdf
- __MACOSX/._Supplementary Data Table S1 (metabolomics) 6-22-23.xlsx
- __MACOSX/._Supplementary Data Table S2 (mummichog) 6-16-23.xlsx
- __MACOSX/._Supplementary Materials Checklist.docx
