# Supplementary material for: Baseline Serum Biomarkers Predict Response to a Weight Loss Intervention in Older Adults with Obesity: A Pilot Study
Source: Metabolites. 2023 Jul 17;13(7):853. doi: 10.3390/metabo13070853 (PMC10385260; doi:10.3390/metabo13070853)
Supplement: Supplementary file 1 [file metabolites-13-00853-s001.zip › Supplementary Data Table S1 (metabolomics) 6-22-23.xlsx]

## Sheet: Table S1
Table S1. UPLC-MS Signals that differentiated responders from non-responders that were identified or annotated using the in-house physical standards library or annotated using public databases.
Notes
aVIP = Variable Importance on Projection in OPLS-DA. VIP values were calculated by the OPLS-DA model in Figure 1
bp-values were calculated using a two-sided t-test with the Satterthwaite correction for unequal variances
cDirectionality is based on mean values
dPositive fold changes denote compounds higher in responders as compared to non-responders
OL1 and OL2a ontology levels correspond to Metabolomics Standards Initiative (MSI) level 1. OL2b and all PD ontology levels correspond to MSI level 2
Ontology Level	Compound Name	PubChem or HMDB	RT - Mass	VIPa	p-valueb	Higher (+) /Lower (-) Intensityc	Fold Changed
OL1	Carboxyibuprofen	10444113	10.19_236.1041n	0.889577	0.365627	+	2.57641
OL1	Palmitoylethanolamide	4671	15.86_299.2817n	1.90113	0.0163981	+	1.31775
OL1	3-hydroxyoctanoic acid	26613	9.61_160.1098n	0.832188	0.426976	+	1.10156
OL1	L,L-Cyclo(leucylprolyl)	7074739	7.18_210.1363n	0.520488	0.590035	+	1.14629
OL1	INDOLE-3-METHYL ACETATE	74706	9.56_189.0785n	0.374133	0.505049	-	-1.17026
OL1	3-hydroxyisobutyrate	87	1.75_104.0473n	0.924125	0.349751	+	1.12299
OL1	L,L-Cyclo(leucylprolyl)	7074739	7.35_210.1362n	0.874827	0.698876	-	-1.1566
OL1	Hexanoyl Glycine	99463	7.33_173.1047n	0.193998	0.716398	+	1.10052
OL2a	Proline betaine	115244	0.76_143.0945n	1.49227	0.127345	+	1.72163
OL1	EICOSAPENTAENOATE	446284	15.58_302.2237n	1.59861	0.151384	-	-1.12834
OL1	3-Hydroxydecanedioic acid	3017884	7.86_218.1148n	0.47902	0.702324	+	1.05392
OL2a	8-Hydroxyoctanoate	69820	7.88_160.1098n	1.31478	0.810007	-	-1.01135
OL1	LUMICHROME	5326566	9.04_242.0796n	1.0217	0.313404	+	1.63788
OL1	DOCOSAHEXAENOATE	445580	16.22_328.2391n	0.653486	0.951326	-	-1.00817
OL1	Taurocholic acid	6675	13.96_515.2904n	0.918274	0.363128	-	-5.60642
OL2a	N-Octanoylglycine	84290	10.31_201.1358n	0.841614	0.487904	+	1.21039
OL1	L-Tyrosine	6057	1.51_181.0736n	1.47867	0.266648	-	-1.09
OL1	THEOBROMINE	5429	4.24_180.0644n	0.779854	0.247956	-	-1.63479
OL1	Cortisone	222786	10.26_360.1928n	1.42909	0.287373	-	-1.21233
OL2a	1,3,7-Trimethyluric acid	79437	5.09_210.0745n	0.823945	0.190135	-	-1.74848
OL2a	SEBACATE	5192	10.58_202.1198n	0.418923	0.965475	+	1.0062
OL1	ÃŽÂ³-Linolenic acid	5280933	15.94_278.2236n	0.304338	0.497128	-	-1.13442
OL1	Glycoursodeoxycholic acid	12310288	12.59_449.3135n	1.51244	0.0447574	+	2.52123
OL1	Hexanoylcarnitine	3246938	6.49_259.1779n	1.58567	0.181678	-	-2.40042
OL1	N-Acetylglucosamine	24139	0.73_221.0891n	0.894444	0.588167	-	-1.06258
OL1	N-ACETYLLEUCINE	70912	6.93_173.1047n	1.02685	0.285428	-	-1.16399
OL1	Calcifediol	5283731	16.02_400.3331n	0.672396	0.430023	-	-1.12306
OL2a	12-Hydroxystearic acid	7789	15.35_300.2657n	0.655579	0.600783	+	1.02419
OL1	ortho-Hydroxyphenylacetic acid	11970	6.23_152.0471n	0.786932	0.376016	+	1.05718
OL1	Ibuprofen	3672	13.36_206.1297n	0.784593	0.867164	+	1.17277
OL1	Acetyl-DL-carnitine	7045767	0.95_203.1154n	0.63932	0.875231	-	-1.01311
OL1	N-Acetylglycine	10972	0.99_117.0428n	0.739784	0.503126	+	1.17714
OL1	Indoleacetic acid	802	7.73_175.0630n	0.273955	0.561768	-	-1.17608
OL1	16-Hydroxy hexadecanoic acid	10466	14.66_272.2343n	0.997838	0.929859	-	-1.0054
OL1	trimethylamine oxide	1145	0.65_75.0683n	0.328298	0.620872	-	-1.14622
OL1	Mono-2-heptyl phthalate	5156745	13.23_264.1355n	0.883842	0.387836	-	-1.12322
OL1	N2-Acetylornithine	439232	0.76_174.1001n	0.967527	0.304599	+	1.25268
OL2a	1,24,25-Trihydroxyvitamin D3	9910685	14.24_432.3230n	1.17476	0.127441	-	-1.21627
OL1	L-Glutamic acid	33032	0.64_147.0529n	1.18455	0.125785	-	-1.23609
OL1	GALACTITOL	11850	0.64_182.0785n	1.23116	0.0531082	-	-8.95571
OL1	Glutamine	5961	0.62_146.0689n	1.00166	0.163608	-	-1.0917
OL1	Mono-n-octyl phthalate	79362	13.91_278.1509n	1.2051	0.303316	+	1.87669
OL1	Inosine	6021	2.63_268.0802n	0.566774	0.701932	-	-1.13021
OL1	CITICOLINE	13804	0.71_488.1055n	0		Equal
OL2a	ERYTHRITOL	222285	0.69_122.0578n	1.34612	0.15553	-	-9.37228
OL1	Hexadecanoylcarnitine	11953816	14.14_399.3341n	1.73907	0.109673	-	-1.16687
OL2a	Nordeoxycholic acid	193905	14.14_378.2761n	0.271911	0.98517	-	-1.00474
OL1	N2-gamma-Glutamylglutamine	150914	0.73_275.1110n	0.306125	0.635713	-	-1.0378
OL2a	N-Methyl-a-aminoisobutyric	75725	0.67_117.0788n	1.80082	0.0639942	+	1.11094
OL1	L-Proline	145742	0.73_115.0631n	1.11733	0.40485	-	-1.07486
OL1	L-Glutamic acid	33032	0.62_147.0531n	0.841296	0.303638	-	-1.04791
OL1	3,4-dimethoxyphenylpropanoic acid	75019	8.53_210.0883n	2.37631	0.00311814	+	3.86616
OL1	7-Ketodeoxycholate	188292	13.02_406.2714n	0.550883	0.423044	-	-1.36228
OL1	Canagliflozin	24812758	13.02_444.1398n	0.413253	0.329312	+	766.217
OL1	Taurine	1123	0.60_125.0146n	0.109092	0.798785	-	-1.03009
OL1	Phenylacetylglutamine	92258	5.59_264.1105n	0.870959	0.320671	+	1.30178
OL1	Acetaminophen	1983	3.87_151.0630n	1.09794	0.409696	-	-2.14213
OL2a	Glutamine	5961	0.60_146.0688n	1.37228	0.407053	+	1.09517
OL1	Threonate	5460407	0.82_136.0369n	0.740253	0.471716	+	1.20479
OL1	Glycohyodeoxcholic acid	114611	13.08_449.3135n	0.580327	0.435791	-	-1.33746
OL1	Oleoylcarnitine	46907933	14.32_425.3500n	1.03255	0.556044	-	-1.07729
OL1	Sarcosine	1088	0.62_89.0476n	0.920602	0.532104	-	-1.05688
OL2a	L-Gulonic acid	6857417	0.80_196.0579n	0.720166	0.289494	-	-1.16055
OL2a	2,6-di-tert-butyl-4-hydroxy-4-methylcyclohexa-2,5-dien-1-one	146102	13.05_236.1767n	0.616012	0.633183	-	-1.02339
OL1	Succinic acid	1110	1.55_118.0265n	1.18512	0.336798	+	1.08912
OL1	7ÃŽÂ±-Hydroxy-4-cholesten-3-one	123743	16.87_400.3331n	0.793793	0.562429	-	-1.18053
OL1	ACETOACETATE	96	1.43_102.0316n	0.713184	0.499309	+	1.12136
OL1	N-Acetylthreonine	152204	1.40_161.0685n	1.37769	0.414829	+	1.12501
OL2a	Glycolithocholic acid	115245	14.84_433.3185n	0.572521	0.323967	-	-1.6999
OL1	PANTOTHENATE	6613	4.04_219.1100n	0.90771	0.384666	-	-1.35872
OL2a	Glycerol	753	0.69_92.0472n	1.81918	0.0676977	+	1.15227
OL1	Glycylvaline	2724807	1.58_174.1001n	0.805951	0.686252	+	1.13756
OL1	L-ORNITHINE	6262	0.52_132.0896n	1.59436	0.0525351	+	1.15413
OL1	EICOSAPENTAENOATE	446284	15.92_302.2234n	1.30983	0.273086	-	-1.27499
OL1	Hippuric acid	HMDB0000714	5.34_179.0580n	1.37718	0.248281	+	2.34045
OL1	3,5-Di-tert-butyl-4-hydroxybenzaldehyde	73219	13.75_234.1613n	1.52206	0.925949	+	1.00295
OL1	Glipizide	3478	11.35_445.1780n	1.09609	0.275839	-	-77.7774
OL1	Uridine	6029	1.62_244.0690n	0.337835	0.911305	-	-1.00891
OL1	Creatine	586	0.69_131.0693n	1.40906	0.208861	-	-1.22135
OL1	5-HYDROXYTRYPTOPHAN	144	2.24_220.0842n	1.20051	0.706274	+	1.05193
OL2a	Iprovalicarb	10958189	12.39_320.2092n	0.401031	0.586144	-	-1.26256
OL1	Dodecanoylcarnitine	168381	12.39_343.2715n	1.49949	0.198726	-	-1.82856
OL1	4-acetamidobutanoic acid	18189	2.41_145.0737n	1.23185	0.973358	+	1.00451
OL1	ALLOTHREONINE	99289	0.62_119.0581n	1.22125	0.280442	-	-1.06621
OL1	7ÃŽÂ±-hydroxy-3-oxo-4-cholestenoic acid	91746147	15.08_430.3076n	1.01577	0.993824	-	-1.00102
OL1	Dimethylmalonic acid	11686	3.75_132.0421n	0.599663	0.6414	-	-1.06332
OL1	1,5-Anhydrosorbitol	64960	0.74_164.0683n	1.23077	0.100678	+	1.2649
OL2a	NONANOATE	8158	14.09_317.2676m/z	1.18582	0.328695	+
OL2a	MONOISONONYL PHTHALATE	110394	14.09_315.1558m/z	1.539	0.10084	+	1.42973
OL2a	Chenodeoxycholic acid glycine	12544	14.01_472.3029m/z	0.528453	0.906432	-	-1.05454
OL2a	N-acetyl Leukotriene E4	5283123	14.01_504.2398m/z	0.40734	0.94972	+	1.03489
OL2a	Flutolanil	47898	12.34_323.1148n	1.18119	0.329945	-	-5665.52
OL1	Nutriacholic acid	444262	13.98_391.2832m/z	0.638077	0.358955	-	-1.60047
OL2a	2-ethylhexyl paraben	5153-25-3	14.09_233.1528m/z	0.100317	0.655202	-	-1.06466
OL1	3-Carboxy-4-methyl-5-propyl-2-furanpropionic acid	123979	11.69_240.0992n	0.429741	0.506388	+	1.3253
OL1	EICOSAPENTAENOATE	446284	15.54_267.2097m/z	0.718288	0.648037	+	1.11722
OL1	EICOSAPENTAENOATE	446284	15.54_285.2202m/z	0.92962	0.895579	+	1.02317
OL2a	Hyocholic acid	92805	14.03_431.2762m/z	0.37315	0.437835	-	-2.89543
OL1	2-hydroxytetradecanoic acid	1563	14.76_267.1922m/z	0.620902	0.506823	+	1.04074
OL1	O-Desmethylnaproxen	13393711	9.56_216.0779n	0.692545	0.318059	+	5.34366
OL2a	Propargite	4936	14.84_383.1885m/z	0.656336	0.349727	-	-5.75411
OL2a	24,25-Dihydroxyvitamin D	12895043	15.13_417.3354m/z	1.33253	0.0832531	-	-1.32127
OL1	Octadecanoylcarnitine	52922056	14.71_428.3729m/z	1.72518	0.0262754	-	-1.24738
OL2a	Calcitriol	5280453	14.94_439.3177m/z	0.428289	0.657899	-	-1.1005
OL1	Glycochenodeoxycholic acid	12544	14.01_449.3134n	0.501971	0.908332	-	-1.05261
OL1	Naproxen	156391	11.69_230.0938n	0.666619	0.333387	+	86.3748
OL1	5-Acetylamino-6-amino-3-methyluracil	88299	1.13_198.0748n	2.19724	0.0252249	+	2.24011
OL2a	Deoxycholic acid	222528	14.94_415.2812m/z	0.695116	0.328447	-	-1.7784
OL2a	2-Arachidonoyl glycerol	5282280	15.06_396.3120m/z	0.964981	0.812652	-	-1.06241
OL1	N-Methyl-a-aminoisobutyric	75725	0.91_117.0787n	0.508714	0.702338	-	-1.0199
OL1	12,13-DiHOME	10236635	14.43_314.2446n	1.3062	0.191851	+	1.07096
OL2a	1,24,25-Trihydroxyvitamin D3	9910685	14.19_450.3572m/z	0.438673	0.756276	+	1.04564
OL1	Testosterone glucuronide	108192	10.95_464.2405n	0.755163	0.24594	-	-1.45678
OL1	N-heptylparaben	14138	14.22_259.1296m/z	0.869375	0.73844	-	-1.05051
OL2a	N-acetyl Leukotriene E4	5283123	14.22_504.2399m/z	0.71493	0.53291	-	-1.96804
OL2a	Tebufenpyrad	86354	14.63_351.1955m/z	0.779811	0.298493	+	3.32687
OL2a	5-Dodecenoic acid	5312378	14.66_243.1325m/z	0.837316	0.453642	-	-1.1318
OL1	16-Hydroxy hexadecanoic acid	10466	14.66_273.2416m/z	0.985324	0.342188	-	-1.31089
OL1	PARAXANTHINE	4687	4.82_180.0644n	1.99393	0.0280213	+	1.82762
OL1	Uric acid	1175	1.16_168.0280n	0.637092	0.927264	+	1.00476
OL1	pseudouridine	15047	0.99_244.0689n	0.916563	0.763909	+	1.04592
OL1	CORTISOL	5754	10.56_362.2086n	1.2788	0.748155	-	-1.0439
OL1	Hypoxanthine	790	1.27_136.0384n	0.806556	0.146787	-	-1.12051
OL1	3-indolepropionate	3744	8.89_189.0787n	0.62266	0.744711	+	1.08405
OL1	Ergothioneine	5351619	0.76_229.0880n	0.573901	0.648805	-	-1.12106
OL1	7Z,10Z,13Z,16Z,19Z-Docosapentaenoic acid	5497182	16.40_330.2549n	0.638287	0.672667	-	-1.05817
OL2a	ALPHA-TOCOPHEROL	14985	18.75_453.3693m/z	1.31434	0.228582	+	1.45942
OL1	Taurodeoxycholic acid	2733768	15.33_499.2960n	0.864671	0.405481	-	-3.74461
OL1	1,3,7-trimethylxanthine	2519	5.95_194.0802n	1.95681	0.0325439	+	1.91787
OL2a	Nervonic acid	5281120	18.17_405.3119m/z	0.957829	0.61439	+	1.3596
OL2a	ALPHA-TOCOPHEROL	14985	18.21_431.3868m/z	0.680334	0.747547	-	-1.04585
OL1	arachidonic acid	444899	15.88_287.2357m/z	1.25019	0.265648	+	1.19061
OL2a	GLYCEROL-MYRISTATE	79050	15.92_341.2077m/z	0.105043	0.779122	+	1.34038
OL1	EICOSAPENTAENOATE	446284	15.92_325.2129m/z	1.75294	0.140467	-	-1.34481
OL1	DOCOSAHEXAENOATE	445580	15.86_311.2357m/z	1.66611	0.0616665	+	1.39064
OL2a	Dehydrolithocholic acid	5283906	16.02_375.2883m/z	0.367615	0.540278	-	-1.20337
OL2a	7Z,10Z,13Z,16Z,19Z-Docosapentaenoic acid	5497182	16.04_313.2515m/z	1.03045	0.160018	+	1.28908
OL1	3-Hydroxyhexadecanoic acid	301590	16.04_255.2309m/z	0.999619	0.639345	+	1.11068
OL1	3-Hydroxyhexadecanoic acid	301590	15.63_237.2204m/z	0.494272	0.331724	+	1.17889
OL1	L-Alloisoleucine	99288	1.82_131.0944n	0.508084	0.548688	-	-1.03788
OL1	N-Cinnamylglycine	709625	7.81_205.0734n	0.645326	0.980496	+	1.00594
OL2a	8Z,11Z,14Z Eicosatrienoic acid	5280581	16.47_351.2262m/z	1.21888	0.267825	-	-1.10623
OL2a	2-Arachidonoyl glyercol ether	6483057	16.49_409.2702m/z	0.387893	0.919458	+	1.08095
OL1	arachidonic acid	444899	16.43_287.2359m/z	0.72887	0.656819	+	1.09859
OL1	4-Pyridoxic acid	6723	2.71_183.0528n	1.18627	0.336607	+	9.26188
OL2a	7Z,10Z,13Z,16Z,19Z-Docosapentaenoic acid	5497182	16.17_313.2517m/z	0.449862	0.435385	+	1.16279
OL2a	2-Hydroxystearate	439887	16.22_323.2547m/z	0.739166	0.574864	+	1.03939
OL1	arachidonic acid	444899	16.10_269.2253m/z	0.978023	0.656353	-	-1.07568
OL2a	Arachidonic acid	444899	16.24_327.2286m/z	0.943979	0.508318	-	-1.05963
OL2a	Linoleic acid	5280450	16.26_298.2732m/z	0.77484	0.538736	+	1.28349
OL1	Gamma-Muricholic acid	92805	14.03_408.2866n	0.472602	0.379525	-	-3.55356
OL1	N-Isobutyrylglycine	10855600	3.11_168.0626m/z	0.945032	0.45936	+	1.21949
OL2a	6-Oxopiperidine-2-carboxylic acid	3014237	3.22_166.0471m/z	1.39626	0.593439	-	-1.038
OL2a	Butenylcarnitine	53481615	3.20_230.1378m/z	1.0933	0.716088	-	-1.10552
OL1	3-Hydroxyisovaleric acid	69362	3.20_141.0519m/z	0.281415	0.804802	-	-1.02543
OL2a	(R)-Pantoic acid	439251	3.16_171.0623m/z	1.17502	0.24628	-	-3.20175
OL1	Ribothymidine	445408	3.03_259.0917m/z	0.950194	0.964526	+	1.00339
OL2a	GLUTARATE	743	2.78_133.0492m/z	1.12851	0.213514	-	-1.15564
OL1	2-amino-3-(4-hydroxy-3-methoxyphenyl)propanoic acid	1670	2.73_212.0910m/z	1.01934	0.819265	-	-1.03017
OL2a	1-Methyluric acid	69726	2.73_183.0509m/z	0.548863	0.279261	-	-2.0278
OL2a	Butenylcarnitine	53481615	2.71_230.1379m/z	0.890488	0.537547	+	1.12252
OL2a	3-Hydroxyisovaleric acid	69362	2.88_101.0596m/z	1.97876	0.177505	+	1.07426
OL1	7-Methylxanthine	68374	3.03_167.0561m/z	0.50855	0.410986	-	-1.50615
OL2a	gamma-glutamylvaline	7015683	3.22_247.1280m/z	1.2343	0.139483	-	-1.12724
OL2a	Valyl-Tyrosine	7009555	3.62_263.1381m/z	0		Equal
OL2a	gamma-glutamylvaline	7015683	3.62_211.1070m/z	0.872564	0.555239	+	1.11965
OL2a	Acetaminophen	1983	3.62_169.0969m/z	0.616688	0.399181	-	-1.14279
OL2a	Hexadecanedioic acid	10459	14.94_286.2135n	0.385206	0.6036	-	-1.04357
OL2a	Dimethyl succinate	7820	3.57_169.0467m/z	1.17329	0.407234	+	1.06236
OL2a	3-Hydroxyisovaleric acid	69362	3.72_101.0596m/z	1.8856	0.186984	+	1.08358
OL1	1-METHYLADENOSINE	27476	3.79_282.1188m/z	0.643518	0.376609	-	-1.14132
OL2a	Dimethyl succinate	7820	3.75_147.0648m/z	0.315556	0.929456	-	-1.01157
OL1	Threoninyl-Leucine	7021828	3.38_233.1488m/z	0		Equal
OL2a	3-Methylxanthine	70639	3.28_167.0559m/z	0.315905	0.615988	-	-1.27212
OL1	Glycyl-Isoleucine	88079	3.55_189.1230m/z	1.04163	0.291417	+	1.34531
OL1	Adipoyl-L-carnitine	71296139	3.52_290.1590m/z	0.596047	0.786303	-	-1.07745
OL1	Butanoylcarnitine	213144	3.50_232.1539m/z	1.28724	0.264858	-	-1.14598
OL1	Valyl-Methionine	6993039	3.48_249.1260m/z	0.804156	0.679604	-	-1.16256
OL1	1-Methylxanthine	80220	3.48_167.0561m/z	1.86109	0.0232702	+	2.20481
OL2a	ITACONATE	811	3.57_95.0127m/z	0.819689	0.669692	+	1.87599
OL2a	Xanthine	1188	1.75_305.0731m/z	0.679096	0.224839	+
OL2a	N-Acetyl-S-(2-hydroxy-3-propionamide)-L-cysteine	71312803	1.75_233.0592m/z	0.674475	0.471487	+	1.34801
OL1	Oxidized glutathione	65359	1.84_613.1593m/z	0		Equal
OL1	S-Allylcysteine	9793905	1.84_162.0578m/z	0.415976	0.586762	-	-1.13067
OL2a	Glycylvaline	2724807	1.78_192.1337m/z	0.538025	0.821006	-	-1.01786
OL1	Xanthine	1188	1.50_153.0405m/z	0.962334	0.7079	+	1.04703
OL1	Leucyl-Serine	6992130	1.64_219.1332m/z	0.611809	0.492421	-	-3.62626
OL2a	ACETOACETATE	96	1.60_120.0652m/z	1.33182	0.433877	-	-1.13763
OL1	Dihydroferulic acid	14340	7.40_196.0731n	1.54763	0.0670883	+	6.61462
OL1	3-Hydroxyadipic 3,6 lactone	194109	2.39_167.0310m/z	0.746279	0.515395	+	1.27072
OL2a	3-hydroxyisobutyrate	87	2.36_231.0832m/z	1.04031	0.465884	+	3.002
OL2a	Mevalonolactone	10428	2.36_131.0702m/z	0.906872	0.724538	-	-1.03561
OL1	3-hydroxyisobutyrate	87	2.36_127.0364m/z	0.885403	0.994213	-	-1.0019
OL2a	N1-Methyl-2-pyridone-5-carboxamide	69698	2.41_185.0916m/z	1.00441	0.139876	-	-1.68258
OL1	N-ACETYLALANINE	88064	2.32_154.0472m/z	0.394132	0.486179	-	-1.17996
OL1	GLUTARATE	743	2.32_115.0388m/z	0.608404	0.518205	-	-1.1011
OL2a	Phenol sulfate	74426	2.27_192.0320m/z	0.595938	0.6673	+	1.03939
OL2a	N1-Methyl-2-pyridone-5-carboxamide	69698	2.22_185.0915m/z	1.34748	0.349357	+	1.35741
OL2a	Butenylcarnitine	53481615	2.66_262.1643m/z	0.385928	0.864294	-	-1.02745
OL1	4-acetamidobutanoic acid	18189	2.66_168.0626m/z	0.791497	0.494345	+	1.3711
OL1	Guanosine	6802	2.63_284.0982m/z	0.717549	0.50334	-	-1.22213
OL1	Leucyl-Alanine	81721	2.61_203.1388m/z	0.686126	0.496724	+	1.10528
OL1	N1-Methyl-2-pyridone-5-carboxamide	69698	2.56_175.0474m/z	0.953765	0.711167	+	1.10144
OL1	ADENOSINE	60961	2.51_268.1032m/z	1.41059	0.0235113	-	-1.35421
OL2a	p-Aminohippuric acid	2148	2.49_212.1023m/z	0.194866	0.738603	-	-1.10371
OL2a	Butenylcarnitine	53481615	2.46_262.1640m/z	0.604802	0.378575	-	-1.28276
OL2a	Thymine	1135	2.14_127.0500m/z	0.723119	0.889133	+	1.02502
OL2a	(R)-Salsolinol	54456	1.98_180.1014m/z	0.554946	0.444374	+	1.30018
OL1	Glycylvaline	2724807	1.98_175.1071m/z	1.04912	0.792927	+	1.0922
OL2a	Propionyl Glycine	98681	1.91_132.0658m/z	0.415451	0.618384	+	1.08849
OL1	Propionylcarnitine	188824	2.00_218.1383m/z	1.15267	0.116477	-	-1.30026
OL1	Cotinine	HMDB01046	2.07_177.1020m/z	0.862005	0.328695	+
OL1	Dihydrothymine	93556	2.07_129.0658m/z	0.834546	0.947339	-	-1.00734
OL1	Chenodeoxycholic acid glycine	12544	14.22_449.3133n	0.820258	0.442632	-	-2.40919
OL2a	S-ADENOSYLHOMOCYSTEINE	439155	2.02_193.0676m/z	0.984396	0.96019	-	-1.00586
OL1	Glycylvaline	2724807	2.14_175.1071m/z	0.884976	0.777619	-	-1.09712
OL2a	MEVALOLACTONE	5325923	5.24_153.0519m/z	1.66245	0.0787563	+	1.12809
OL1	HISTIDINE	6274	0.60_155.0693n	1.1496	0.620895	-	-1.0943
OL1	4-hydroxybenzaldehyde	126	5.34_105.0334m/z	1.44682	0.21031	+	2.26489
OL1	5-HYDROXYINDOLEACETATE	1826	4.91_192.0650m/z	1.12536	0.523148	+	1.10438
OL1	Valerylcarnitine	6426903	4.89_246.1695m/z	1.02808	0.276472	-	-1.17978
OL1	Gamma-glutamylleucine	151023	4.87_261.1438m/z	0.91879	0.398304	-	-1.10331
OL1	METHYLTHIOADENOSINE	439176	4.89_298.0961m/z	1.34608	0.371818	-	-1.15329
OL1	Gamma-glutamylleucine	151023	5.09_261.1438m/z	0.739414	0.635251	-	-1.04808
OL1	Theophylline	2153	4.99_203.0535m/z	2.03454	0.0239275	+	1.75054
OL1	L-Serine	5951	0.58_105.0425n	1.1702	0.300941	-	-1.20222
OL2a	CAFFEATE	1549111	5.83_198.0757m/z	0		Equal
OL2a	Propionyl Glycine	98681	1.75_131.0580n	0.244516	0.968009	+	1.00271
OL1	Isoleucyl-Leucine	7019083	5.86_245.1853m/z	0.571912	0.642209	-	-1.06948
OL1	L-Phenylalanyl-L-proline	7020642	5.98_263.1383m/z	0.999506	0.937784	+	1.0152
OL1	OXOPROLINE	439685	1.36_129.0425n	0.77818	0.553625	-	-1.05665
OL1	Quinaldic acid	7124	5.56_174.0543m/z	0.475122	0.635449	-	-1.07989
OL1	KYNURENATE	3845	5.59_190.0493m/z	0.57676	0.499587	-	-1.11302
OL2a	Picolinoylglycine	11788622	4.82_181.0604m/z	0.776916	0.261308	-	-1.39766
OL2a	3,5-dihydroxybenzaldehyde	94365	4.22_121.0282m/z	1.81914	0.058777	+	2.08896
OL1	INDOLEACETALDEHYDE	800	4.33_160.0752m/z	0.747041	0.42506	-	-1.06893
OL2a	N-ACETYLPROLINE	66141	3.95_158.0808m/z	0.436381	0.821236	+	1.04076
OL1	p-Aminobenzoic acid	978	3.95_120.0442m/z	1.13222	0.393989	+	1.11752
OL1	1,3-dimethyluric acid	70346	4.04_197.0664m/z	2.11575	0.0231322	+	2.25645
OL2a	N-ACETYLPROLINE	66141	4.04_140.0704m/z	1.44002	0.232855	-	-41.913
OL1	3-Hydroxyhippuric acid	450268	4.68_196.0600m/z	0.410858	0.95838	+	1.02998
OL2a	4-HYDROXYBENZOATE	135	4.68_121.0282m/z	0.361172	0.958706	+	1.02855
OL1	HOMOGENTISATE	780	4.70_151.0390m/z	0.613594	0.589994	-	-1.58749
OL1	1,7-Dimethyluric acid	91611	4.70_197.0665m/z	1.96001	0.0353476	+	2.22394
OL1	ADIPATE	196	4.35_169.0468m/z	1.42613	0.156328	+	1.2014
OL2a	L-Tryptophan	6305	4.33_409.1861m/z	1.27603	0.218736	-	-1.25653
OL1	Lysyl-Leucine	7016103	1.43_260.1962m/z	0.725005	0.620735	-	-1.55371
OL1	5-Hydroxyhexanoic acid	170748	4.54_155.0676m/z	0.870745	0.865545	-	-1.03412
OL2a	Tiglylcarnitine	91825636	4.51_276.1797m/z	0.866113	0.743874	+	1.0359
OL2a	m-Cresol	342	4.51_126.0912m/z	0.347186	0.848407	+	1.02695
OL1	2-METHYLGLUTARATE	12046	4.47_129.0545m/z	0.797276	0.611616	+	1.04965
OL1	Sumiki's acid	80642	3.36_142.0265n	0.138217	0.678137	-	-1.13466
OL1	Arginine	6322	0.60_175.1185m/z	0.636988	0.777865	-	-1.05984
OL2a	L-2,4-diaminobutyric acid	134490	0.60_101.0709m/z	0.969904	0.381448	-	-1.09046
OL2a	2,3-DIAMINOPROPIONATE	97328	0.60_87.0552m/z	0.667614	0.329877	-	0
OL2a	L-Cystine	67678	0.62_263.0120m/z	1.22746	0.115515	-	-1.23867
OL1	Iminodiacetic acid	8897	0.62_134.0446m/z	0.939349	0.599405	+	1.05731
OL2a	L-Cystine	67678	0.58_278.9861m/z	0		Equal
OL2a	L-Homocysteic acid	177491	0.58_201.0535m/z	0		Equal
OL1	PHOSPHORYLCHOLINE	135437	0.73_184.0729m/z	1.3101	0.708182	-	-1.04795
OL1	SUCROSE	5988	0.71_365.1045m/z	0.419274	0.486781	-	-1.43049
OL2a	Isomaltose	439193	0.71_360.1489m/z	1.55348	0.208497	-	-11.9058
OL1	N,N-DIMETHYL-ARGININE	123831	0.71_203.1498m/z	0.60856	0.209652	-	-1.08233
OL1	TRIGONELLINE	5570	0.71_138.0547m/z	0.790468	0.525707	+	1.32907
OL1	PIPECOLATE	439227	0.74_130.0862m/z	1.58686	0.0246429	+	2.95748
OL2a	SPERMINE	1103	0.74_247.1866m/z	0.294509	0.92646	-	-1.05053
OL2a	Ala-Ala-Ala	5478845	0.74_214.1178m/z	0.406818	0.910457	-	-1.04733
OL1	XYLOSE	135191	0.74_173.0414m/z	0.468207	0.28226	-	-1.33439
OL1	Metformin	4091	0.74_130.1085m/z	0.319821	0.794788	-	-1.16086
OL2a	DL-2-Aminoadipic acid	92136	0.69_323.1438m/z	0.887673	0.329877	-	0
OL2a	Gamma-glutamylglutamate	92865	0.69_309.1283m/z	1.33107	0.309667	-	-1.76144
OL2a	XYLOSE	135191	0.67_115.0387m/z	1.19307	0.0718426	-	-1.3047
OL1	Muramic acid	16219635	0.65_234.0964m/z	1.24053	0.314309	-	-2.42837
OL2a	GALACTOSE	439357	0.65_198.0966m/z	1.02797	0.127212	-	-1.17769
OL2a	N(6)-Methyllysine	164795	0.65_193.1543m/z	0.260161	0.678224	-	-1.07658
OL1	DL-Methionine sulfoxide	158980	0.65_166.0529m/z	0.943827	0.435965	-	-1.17438
OL1	DL-Glyceraldehyde	751	0.64_203.0522m/z	1.71664	0.0448133	-	-1.20667
OL1	L-Cartinine	2724480	0.64_162.1122m/z	0.180682	0.917354	-	-1.00856
OL1	trans-4-Hydroxy-L-proline	69248	0.64_132.0653m/z	0.406391	0.414749	-	-1.19746
OL2a	Muramic acid	16219635	0.69_284.1329m/z	0.760505	0.811611	-	-1.05177
OL2a	Ala-Ala-Ala	5478845	0.69_249.1551m/z	1.16515	0.255773	-	-1.23156
OL1	Ala-Asp	99719	0.69_187.0708m/z	0.895065	0.432084	+	1.20123
OL2a	Creatine	586	0.69_170.0321m/z	0.413084	0.801683	-	-1.25108
OL1	Allantoin	204	0.69_159.0510m/z	0.17562	0.979828	+	1.00361
OL2a	DEOXYCARNITINE	725	0.69_146.1173m/z	0.789163	0.655645	+	1.04655
OL1	dimethylglycine	673	0.69_104.0705m/z	2.42099	0.00732114	+	1.35697
OL1	Methionine sulfone	445282	0.67_182.0477m/z	0.54862	0.332904	-	-1.38011
OL1	SPERMINE	1103	0.53_203.2224m/z	0		Equal
OL1	3-(3-Hydroxyphenyl)-3-hydroxypropanoic acid	102959	4.56_182.0576n	1.98413	0.0252934	+	1.94423
OL1	L-Lysine	5962	0.52_147.1126m/z	0.446638	0.482811	+	1.06802
OL2a	AGMATINE SULFATE	199	0.03_169.0854m/z	0.326734	0.582605	+	1.0455
OL1	3-Hydroxyisovaleric acid	69362	3.75_118.0628n	0.217131	0.776333	-	-1.02814
OL1	Corticosterone	5753	11.45_346.2136n	1.27149	0.243899	+	1.46102
OL2a	Methylimidazoleacetic acid	75810	1.16_185.0302m/z	0.423537	0.881821	+	1.00953
OL2a	Allantoic acid	203	1.16_141.0404m/z	1.11235	0.625687	+	1.03967
OL2a	Uracil	1174	1.23_145.0605m/z	0.381224	0.730777	+	1.08273
OL2a	Nicotinamide	936	1.23_123.0552m/z	0.564725	0.927388	-	-1.0175
OL1	N1-Methyl-2-pyridone-5-carboxamide	69698	2.56_152.0585n	0.853312	0.61309	+	1.10398
OL2a	(R)C(S)S-Alliin	87310	1.18_355.0987m/z	1.20753	0.377304	-	-1.71026
OL2a	Acetyl-DL-carnitine	7045767	1.13_168.1016m/z	0.574256	0.329877	-	0
OL2a	Nicotinic acid	938	1.23_156.0652m/z	1.20908	0.191031	+	1.23352
OL1	ALLOTHREONINE	99289	1.07_102.0549m/z	1.07858	0.594897	-	-1.039
OL2a	D-Threonic acid	151152	1.03_273.0806m/z	0		Equal
OL2a	1-METHYLNICOTINAMIDE	457	1.09_160.0602m/z	0.996962	0.47977	+	1.59938
OL1	Hydroxycotinine	107963	1.11_193.0970m/z	0		Equal
OL2a	N-ACETYLASPARTATE	65065	1.11_176.0549m/z	1.42813	0.127176	+	1.20153
OL1	3-Hydroxyglutarate	181976	1.11_131.0337m/z	0.471961	0.855871	-	-1.04168
OL1	L-Glutathione reduced	124886	1.09_308.0906m/z	0		Equal
OL1	DL-Methionine sulfoxide	158980	1.09_166.0528m/z	0.204223	0.761243	+	1.03679
OL2a	DL-Methionine sulfoxide	158980	1.13_148.0426m/z	1.25848	0.331919	-	-3.83483
OL1	PYRIDOXAL	1050	1.03_168.0651m/z	0.94209	0.468335	+	1.68162
OL1	URACIL 5-CARBOXYLATE	90301	1.23_157.0245m/z	0.754737	0.455254	+	1.09128
OL1	OPHTHALMATE	7018721	1.36_290.1339m/z	0.857527	0.462055	-	-4.32732
OL1	Docosatetraenoic acid	5497181	16.65_332.2704n	0.694266	0.514894	-	-1.11721
OL2a	4-Imidazoleacrylic acid	736715	1.36_171.0758m/z	1.30483	0.155381	+	1.62801
OL2a	3-Hydroxyglutarate	181976	1.43_113.0230m/z	0.998393	0.516181	+	1.12754
OL2a	S-Allylcysteine	9793905	1.40_162.0580m/z	0.999128	0.412021	-	-1.09716
OL2a	3-AMINO-5-HYDROXYBENZOATE	127115	1.25_186.0755m/z	0.943731	0.382823	-	-1.13616
OL1	gamma-CEHC	133098	10.83_264.1353n	0.631915	0.415894	-	-1.13758
OL2a	N-Carbamoylsarcosine	439375	1.32_133.0605m/z	0.949927	0.300633	-	-1.10008
OL2a	L-Methionine	6137	1.27_172.0398m/z	1.02818	0.627024	+	1.04913
OL1	3-amino-4-hydroxybenzoic acid	65083	1.03_154.0496m/z	1.08656	0.329411	-	-430.86
OL1	Pipecolinic acid	849	1.03_130.0862m/z	1.98733	0.0450746	+	1.23134
OL2a	Glycyl-Serine	102466	0.80_127.0499m/z	1.53069	0.0587496	-	-1.74416
OL2a	L-Formiminoglutamic Acid	439233	0.80_157.0604m/z	0.638279	0.709921	+	1.05947
OL2a	N-ACETYLSERINE	65249	0.82_180.0861m/z	1.1993	0.103818	-	-1.74409
OL2a	Glycylproline	3013625	0.84_205.1178m/z	0.719272	0.357493	-	-1.17756
OL2a	N-ACETYLASPARAGINE	99715	0.84_175.0707m/z	0.60288	0.68188	-	-1.10823
OL2a	Methylcysteine	24417	0.84_100.0214m/z	1.38386	0.0890458	-	-1.41624
OL2a	Argininosuccinic acid	16950	0.76_335.0940m/z	0.460165	0.430279	-	-1.1595
OL1	L-Cystine	67678	0.76_241.0303m/z	0.42543	0.844928	-	-1.01194
OL1	Glycyl-Glutamate	99278	0.76_205.0812m/z	1.29626	0.086754	+	1.33763
OL2a	DL-Dopa	836	0.76_198.0756m/z	1.18183	0.132318	+	2.24967
OL2a	DL-Glyceraldehyde	751	0.78_73.0283m/z	0.601122	0.66849	+	1.04786
OL2a	5-Hydroxypipecolic acid	151730	0.78_178.1068m/z	1.56587	0.0711246	-	-1.44119
OL1	Arginine	6322	0.78_175.1183m/z	1.34939	0.227671	-	-1.10301
OL1	HISTIDINE	6274	0.78_156.0765m/z	0.675776	0.825389	-	-1.01507
OL1	HISTIDINE	6274	0.99_156.0766m/z	0.974797	0.235036	+	1.87621
OL2a	Nicotinamide	936	0.99_155.0811m/z	0.368157	0.666331	-	-1.27987
OL1	Dihydrouracil	649	0.99_115.0501m/z	0.751247	0.914143	+	1.01028
OL1	N6-Acetyl-L-lysine	92832	0.97_189.1229m/z	1.05349	0.0872934	-	-1.1311
OL2a	Glycyl-Glutamine	7020053	0.97_186.0869m/z	1.18969	0.790186	-	-1.06338
OL2a	DEOXYRIBOSE	22833604	0.97_269.1235m/z	0.557867	0.722841	+	1.05004
OL2a	Uracil	1174	1.03_113.0343m/z	0.993295	0.206818	+	1.12597
OL2a	Cytidine	6175	1.01_226.0814m/z	0.534999	0.996561	-	-1.00114
OL2a	L-beta-aspartyl-L-glycine	99717	1.01_155.0448m/z	0.485872	0.675391	-	-1.05021
OL1	4-Imidazoleacrylic acid	736715	1.01_139.0500m/z	1.16867	0.205281	+	1.90402
OL2a	Fucose	17106	1.01_129.0545m/z	2.04195	0.0483318	+	1.18897
OL1	Alpha-aminobutyric acid	6657	1.01_126.0524m/z	0.481644	0.661798	+	1.24335
OL1	Erythronic acid	2781043	1.01_119.0336m/z	0.610748	0.606516	+	1.11242
OL1	Gamma-Glutamylalanine	440103	0.95_219.0966m/z	0.88126	0.831848	-	-1.01809
OL1	2-Furoylglycine	21863	3.57_169.0372n	0.766253	0.72217	+	1.46961
OL1	Histidinyl-Isoleucine	9900065	0.89_269.1599m/z	0		Equal
OL1	Cytidine	6175	0.89_244.0918m/z	0.748352	0.222426	-	-1.24305
OL1	4-Guanidinobutyric acid	500	0.89_146.0922m/z	0.278948	0.985084	-	-1.00453
OL2a	N(6)-Methyllysine	164795	0.89_143.1175m/z	0.774597	0.470838	-	-1.1167
OL1	Cytosine	597	0.89_112.0504m/z	1.04663	0.09669	-	-1.37312
OL2a	DL-Methionine sulfoxide	158980	0.87_148.0426m/z	0		Equal
OL1	Mono-(2-ethyl-5-hydroxyhexyl)phthalate	170295	11.83_295.1531m/z	0.441226	0.951524	+	1.00664
OL2a	Dodec-2-enedioic acid	5283028	12.11_251.1246m/z	1.62013	0.070282	+	1.22257
OL2a	MONOCYCLOHEXYL PHTHALATE	165618	12.08_271.0932m/z	0.667614	0.329877	-	0
OL2a	Methyl jasmonate	5281929	12.08_257.1739m/z	0.660209	0.80917	-	-1.03449
OL2a	(R)-3-Hydroxydecanoic acid	26612	12.04_211.1298m/z	0.383431	0.593396	+	1.05905
OL2a	Butylparaben	HMDB32575	11.69_195.1009m/z	0.545213	0.391424	+	1.28582
OL1	L-Thyroxine	5819	11.76_777.6948m/z	1.23599	0.778944	-	-1.02397
OL1	Dodecenoylcarnitine	53481671	11.76_342.2630m/z	1.10654	0.45437	-	-1.17156
OL2a	CYCLOHEXANE-1,2-DICARBOXYLIC ACID, MONO-(4-METHYL- 7-OXOOCTYL) ESTER	102105766	12.37_335.1821m/z	0.881539	0.366236	-	-1.58829
OL2a	Mono-2-ethylHydroxyhexyl Terephthalate (MEHHTP)	1684398-38-6	12.11_589.2986m/z	0.42876	0.880011	+	1.0486
OL1	Ursodeoxycholic acid	31401	14.11_392.2918n	0.707028	0.281491	-	-1.40797
OL1	12-Hydroxydodecanoic acid	79034	12.31_181.1582m/z	0.612141	0.166639	-	-1.12068
OL2a	Mono-(2-ethyl-5-hydroxyhexyl)phthalate	170295	10.95_317.1353m/z	0.547257	0.398536	-	-1.50222
OL1	Deoxycholic acid	222528	14.94_392.2919n	0.736336	0.271434	-	-3.46978
OL2a	Undecanedioic acid	15816	11.22_239.1246m/z	0.998293	0.276532	+	1.05312
OL2a	Testosterone glucuronide	108192	10.78_465.2478m/z	0.276444	0.773632	-	-1.09356
OL1	N-ACETYLMETHIONINE	448580	4.72_191.0611n	0.662682	0.5328	-	-1.08321
OL1	Corticosterone	5753	11.22_347.2209m/z	0.356822	0.893203	-	-1.02626
OL1	3-hydroxydodecanoyl carnitine	71464535	11.52_360.2735m/z	1.15899	0.165335	-	-1.38392
OL2a	MONOCYCLOHEXYL PHTHALATE	165618	11.47_266.1379m/z	0.377676	0.646852	+	1.13847
OL1	4-Acetamidophenylglucuronide	83944	3.11_327.0948n	1.69967	0.138882	-	-5.16724
OL2a	Undecanedioic acid	15816	11.59_239.1246m/z	0.85049	0.639425	-	-1.02482
OL2a	Dodec-2-enedioic acid	5283028	11.40_251.1247m/z	0.325546	0.929323	-	-1.00966
OL1	Palmitoleic acid	445638	13.41_255.2310m/z	0.625914	0.529898	+	1.08395
OL1	Nutriacholic acid	444262	13.52_355.2623m/z	0.494412	0.378811	-	-1.18494
OL1	Gamma-Muricholic acid	92805	13.49_391.2834m/z	0.320414	0.787582	+	1.16618
OL1	Tetradecanoylcarnitine	53477791	13.39_372.3100m/z	1.44821	0.21245	-	-1.67205
OL2a	Alpha-Muricholic acid	53477700	13.34_431.2763m/z	0.858685	0.353453	-	-1.42437
OL1	Glycohyodeoxcholic acid	114611	13.31_450.3210m/z	0.435342	0.995907	-	-1.00235
OL1	Glycylcholic acid	23617285	13.26_510.2799m/z	0.785551	0.587051	-	-1.50271
OL1	Prostaglandin B2	5280881	13.36_357.2029m/z	1.1139	0.354177	+	1.54027
OL2a	Sterigmatocystin	5280389	13.36_307.0617m/z	0.814127	0.686704	+	1.39433
OL1	3-Hydroxyhippuric acid	450268	4.22_195.0526n	1.76519	0.0744965	+	2.26083
OL1	Ursodeoxycholic acid	31401	13.83_375.2885m/z	0.547903	0.305548	-	-1.38453
OL2a	Murideoxycholic acid	5283821	13.57_415.2813m/z	0.37258	0.967299	+	1.03467
OL1	Piperine	638024	12.72_285.1358n	0.193497	0.815389	+	1.09685
OL2a	3-Hydroxyhexadecanoylcarnitine	71464553	13.67_398.3257m/z	1.09836	0.334785	-	-1.4161
OL2a	Hyocholic acid	92805	13.65_431.2762m/z	0.380655	0.506063	-	-1.64125
OL2a	4-tert-octylphenol	140-66-9	13.65_239.1997m/z	0.0364982	0.945046	-	-1.04917
OL1	Oxybenzone	HMDB15497	12.95_229.0853m/z	0.768981	0.365945	+	1.85881
OL1	Tetradecenoyl-L-carnitine	53481677	12.89_370.2944m/z	1.23787	0.261838	-	-1.55047
OL1	7-Ketodeoxycholic acid	188292	12.77_371.2574m/z	0.306721	0.797512	-	-1.11555
OL2a	Alpha-Muricholic acid	53477700	12.59_431.2763m/z	0.309548	0.412707	-	-2.15027
OL2a	Mono-(6-carboxy-2-propylhexyl)phthalate	139036037	12.72_359.1455m/z	0.653794	0.4837	+	1.91146
OL2a	Prostaglandin F2ÃŽÂ±	5280363	12.67_377.2292m/z	0.963902	0.69651	-	-1.12009
OL2a	Mono-2-heptyl phthalate	5156745	13.26_297.1688m/z	0.568532	0.81359	+	1.03383
OL1	Beta-Muricholic acid	5283853	13.18_373.2729m/z	0.823358	0.874319	-	-1.03799
OL2a	2-Hydroxystearate	439887	16.58_300.2653n	1.33911	0.526211	-	-1.15007
OL2a	Alpha-Muricholic acid	53477700	13.05_431.2764m/z	0.468463	0.438165	-	-1.90083
OL1	7-Ketodeoxycholate	188292	13.05_389.2679m/z	0.507357	0.421473	-	-1.36734
OL2a	Stearoylethanolamide	27902	16.45_327.3126n	0.459406	0.932589	-	-1.01168
OL2a	FERULATE	445858	7.63_212.0911m/z	0		Equal
OL2a	8-Hydroxyoctanoate	69820	7.76_143.1064m/z	1.7671	0.0584393	+	1.12674
OL2a	INDOLE-3-ACETATE	802	7.73_214.0258m/z	1.09659	0.315363	+	2.3115
OL1	N-FORMYL-L-METHIONINE	6995182	4.12_177.0453n	1.56473	0.257342	+	1.07774
OL1	Indole-3-aldehyde	10256	7.33_168.0416m/z	0.554769	0.582651	-	-1.09355
OL1	N-Acetyl-beta-alanine	76406	1.40_131.0581n	1.45669	0.0447834	+	1.31034
OL2a	Indole-3-aldehyde	10256	7.43_178.0857m/z	1.07228	0.189442	-	-1.73898
OL2a	3-Methylhippuric acid	99223	7.53_194.0807m/z	1.65054	0.154039	+	1.47925
OL1	L-Phenylalanine	6140	3.22_165.0787n	1.41825	0.577011	-	-1.05029
OL1	Glycerophosphocholine	657272	0.64_257.1021n	1.28636	0.613395	-	-1.05359
OL1	BENZOATE	243	7.81_105.0334m/z	0.995399	0.175192	+	1.12331
OL2a	3-Hydroxycarbofuran	27975	7.86_260.0886m/z	1.13102	0.22474	-	-1.41831
OL2a	3-Oxindole-3-acetate	3080590	6.45_209.0914m/z	0		Equal
OL2a	Harman	5281404	6.42_183.0911m/z	0.698782	0.639387	+	1.02664
OL1	Indolelactic acid	92904	6.66_188.0704m/z	1.05048	0.362962	+	2.06701
OL1	Methyl hippurate	HMDB0000859	6.64_194.0806m/z	1.02942	0.488878	+	2.78639
OL1	Salicyluric acid	10253	6.57_218.0416m/z	0.964561	0.489083	-	-2.10649
OL1	3-hydroxy-4-methoxybenzaldehyde	12127	6.37_153.0543m/z	0.848873	0.390239	+	1.0632
OL1	Isoleucyl-Leucine	7019083	6.20_245.1853m/z	1.26515	0.283524	-	-1.28551
OL2a	4-Hydroxycinnamic acid	637542	6.69_147.0437m/z	1.47024	0.334537	+	1.13395
OL1	Indolelactic acid	92904	7.20_188.0701m/z	0.752912	0.767007	-	-1.03879
OL1	1,3-Dihydro-(2H)-indol-2-one	321710	6.69_134.0598m/z	0.908692	0.34236	-	-1.76045
OL1	Acetaminophen	1983	3.50_151.0627n	1.52877	0.0903235	-	-2.46112
OL1	N-ACETYLLEUCINE	70912	6.69_196.0938m/z	0.994454	0.481974	-	-1.12635
OL2a	SUBERATE	10457	7.03_197.0779m/z	1.08687	0.31112	+	1.09655
OL1	Dihydroferulic acid	14340	6.98_219.0620m/z	1.36179	0.348301	+	1.59882
OL1	PHENYLETHANOLAMINE	1000	6.91_120.0806m/z	0.875474	0.40348	-	-1.19032
OL1	3-Hydroxyhippuric acid	450268	3.87_195.0526n	1.61011	0.142672	+	1.80522
OL1	indole-3-butyric acid	8617	9.81_204.1013m/z	0.45022	0.976756	-	-1.00817
OL2a	indole-3-butyric acid	8617	9.41_204.1014m/z	0		Equal
OL1	L-Asparagine	6267	0.58_132.0534n	1.11941	0.224524	-	-1.19819
OL1	Decanoylcarnitine	10245190	11.03_315.2404n	1.61219	0.168479	-	-2.40711
OL1	Carboxyibuprofen	10444113	10.19_259.0934m/z	0.892434	0.376938	+	2.49781
OL2a	4-methoxyphenylpropanoic acid	95750	10.19_163.0750m/z	0.961941	0.350624	+	2.06037
OL2a	Buprenorphine-3-beta-D-glucuronide	129318236	8.63_322.6760m/z	0.267309	0.913412	+	1.14811
OL1	Glycylcholic acid	23617285	13.26_465.3088n	0.732946	0.608307	-	-1.46109
OL1	Monoethyl phthalate	75318	8.66_217.0463m/z	1.49455	0.173258	+	1.63964
OL2a	AZELATE	2266	8.71_211.0935m/z	0.24151	0.713177	-	-1.02016
OL1	Octenoyl-L-carnitine	131801515	8.69_286.2004m/z	0.877152	0.587158	+	1.12623
OL2a	3,4,5-trimethoxybenzaldehyde	6858	8.40_179.0695m/z	0.221993	0.669209	+	1.1886
OL2a	3,4-dimethoxyphenylpropanoic acid	75019	8.40_193.0851m/z	0.290947	0.781664	+	1.13543
OL2a	Mono (3-carboxpropyl) phthalate	66851-46-5	8.43_291.0264m/z	1.32988	0.251233	+	1.56242
OL1	L-Octanoylcarnitine	11953814	9.14_288.2162m/z	1.64244	0.16242	-	-2.48978
OL2a	Monoethyl phthalate	75318	9.04_195.0646m/z	1.69945	0.0272604	+	2.34951
OL1	AZELATE	2266	9.01_211.0934m/z	1.18539	0.299358	+	1.121
OL1	AZELATE	2266	8.99_189.1117m/z	1.15993	0.223288	+	1.24569
OL2b	3-Hydroxy-3-methylglutaric acid	1662	0.64_162.0526n	1.21769	0.0865368	-	-1.27939
OL2b	3,4-dimethoxyphenylpropanoic acid	75019	9.59_210.0886n	0.679575	0.565523	-	-1.09923
OL2b	2-(2-carboxyethyl)-4-methyl-5-propylfuran-3-carboxylic acid (CMPF)	123979	8.76_240.0990n	0.372472	0.611627	-	-1.19661
OL2b	Octenoyl-L-carnitine	131801515	7.95_285.1933n	1.23909	0.410116	+	1.16718
OL2b	Glutamine	5961	5.59_146.0690n	0.834385	0.336741	+	1.22407
OL2b	Salicyluric acid	10253	5.56_195.0528n	1.1124	0.318719	-	-32.84
OL2b	L-Tyrosine	6057	5.93_181.0734n	1.44796	0.183741	+	4.38225
OL2b	2-METHYLGLUTARATE	12046	5.14_146.0575n	0.449653	0.495756	+	1.05345
OL2b	Dehydrolithocholic acid	5283906	14.94_374.2813n	0.683057	0.325261	-	-1.99211
OL2b	CORTISOL	5754	9.94_362.2084n	1.2527	0.163691	-	-1.23692
OL2b	N-ACETYLLEUCINE	70912	1.01_173.1049n	0.947348	0.731423	+	1.21758
OL2b	N-ACETYLPROLINE	66141	1.03_157.0736n	0.90235	0.564607	+	1.6105
OL2b	Stearoylethanolamide	27902	14.61_327.3130n	0.829703	0.551623	+	1.14311
OL2b	Dehydrolithocholic acid	5283906	13.46_374.2812n	0.488172	0.718384	+	1.17088
OL2b	Corticosterone	5753	12.87_346.2134n	0.96337	0.168758	-	-2.51201
OL2b	Oleic acid	445639	16.58_282.2549n	1.01788	0.305646	+	1.06823
OL2b	7-Dehydrocholesterol	439423	18.31_384.3380n	1.24693	0.595163	-	-1.06194
OL2b	4-acetamidobutanoic acid	18189	1.47_145.0737n	1.23712	0.193074	+	1.65286
OL2b	3-hydroxycinnamic acid (trans)	637541	1.51_164.0472n	1.45659	0.264078	-	-1.09019
OL2b	o-phthalic acid	1017	13.91_166.0265n	1.18976	0.302328	+	1.95598
OL2b	o-phthalic acid	1017	16.82_166.0264n	1.19797	0.215408	+	1.1054
OL2b	12,13-DiHOME	10236635	16.82_314.2447n	0.954474	0.215294	-	-1.38412
OL2b	INDOLEACETALDEHYDE	800	2.39_159.0682n	0.826741	0.737353	+	1.1082
OL2b	(R)-Pantoic acid	439251	3.85_148.0733n	1.04265	0.268594	-	-2.44568
OL2b	2-hydroxytetradecanoic acid	1563	13.65_244.2031n	0.820327	0.521669	+	1.02043
OL2b	Tyrosol	10393	0.11_138.0679n	1.44951	0.106429	+	1.06481
OL2b	O-arachidonoyl ethanolamine	5712057	13.88_347.2816n	0.595543	0.34813	+	1.21789
OL2b	2-hydroxytetradecanoic acid	1563	14.14_267.1923m/z	0.996688	0.799983	+	1.0135
OL2b	N-heptylparaben	14138	11.42_236.1406n	0.969172	0.300159	+	3.25199
OL2b	Deoxycholic acid	222528	14.09_410.3253m/z	0.220281	0.817345	-	-1.10889
OL2b	12-hydroxy-9-cis-octadecenoic acid	5282942	15.50_321.2391m/z	1.16077	0.473825	+	1.06151
OL2b	8Z,11Z,14Z Eicosatrienoic acid	5280581	14.06_271.2411m/z	0.615121	0.474902	+	1.47022
OL2b	PHOSPHORYLCHOLINE	135437	15.48_184.0729m/z	1.691	0.154303	-	-1.13047
OL2b	GLYCEROL-MYRISTATE	79050	14.89_303.2523m/z	0		Equal
OL2b	11-Octadecen-9-ynoic acid	5312688	14.40_301.2148m/z	0.95589	0.812443	+	1.03941
OL2b	Gamma-glutamylleucine	151023	14.43_260.1382n	1.13234	0.411506	+	1.16118
OL2b	Dehydrolithocholic acid	5283906	14.24_339.2673m/z	0.696571	0.493049	-	-1.49134
OL2b	DL-2-Aminocaprylic acid	69522	4.56_159.1256n	0.683752	0.328644	+	441.89
OL2b	7-Ketochenodeoxycholate	53477693	14.53_390.2761n	0.829427	0.355778	-	-1.52727
OL2b	4-Pyridoxic acid	6723	5.14_183.0530n	1.31414	0.266719	+	1.17512
OL2b	DOCOSAHEXAENOATE	445580	16.80_311.2357m/z	0.552194	0.95595	-	-1.00994
OL2b	arachidonic acid	444899	16.84_287.2358m/z	0.510785	0.894631	+	1.02284
OL2b	ÃŽÂ³-Linolenic acid	5280933	16.82_279.2308m/z	1.0393	0.158118	-	-1.85768
OL2b	NORMETANEPHRINE	1237	17.01_206.0781m/z	1.66745	0.221218	+	1.32088
OL2b	24-Hydroxychloesterol	121948	17.06_425.3383m/z	1.77959	0.122331	-	-2.6272
OL2b	Indoleacrylic acid	14558	4.33_187.0630n	0.941649	0.430157	-	-1.07097
OL2b	Nordeoxycholic acid	193905	15.88_779.5424m/z	0.870302	0.488437	+	1.17697
OL2b	Glycylcholic acid	23617285	12.06_465.3069n	0.715102	0.216066	-	-2.0772
OL2b	Arachidonic acid	444899	15.80_327.2287m/z	2.14371	0.0328708	-	-2.52553
OL2b	trans-Cinnamic acid	444539	3.22_148.0523n	1.33585	0.715633	-	-1.02095
OL2b	1,24,25-Trihydroxyvitamin D3	9910685	16.17_433.3302m/z	0.151023	0.860866	+	1.0414
OL2b	7ÃŽÂ±-hydroxy-3-oxo-4-cholestenoic acid	91746147	16.09_413.3039m/z	0.252062	0.993548	-	-1.00153
OL2b	5-(3',4'-Dihydroxyphenyl)-gamma-valerolactone	152432	8.84_208.0728n	1.89387	0.0591297	+	5.71272
OL2b	EPINEPHRINE	5816	3.13_184.0964m/z	0		Equal
OL2b	PYRIDOXAL	1050	3.16_168.0649m/z	1.07613	0.380806	-	-2.42697
OL2b	SEBACATE	5192	2.76_167.1062m/z	1.44975	0.0753917	+	1.10105
OL2b	2-hydroxy-3-methoxybenzaldehyde	8991	2.73_153.0541m/z	2.01471	0.0149952	+	1.20075
OL2b	5-HYDROXYINDOLEACETATE	1826	2.91_191.0579n	0.955865	0.844134	-	-1.02639
OL2b	2-Methylbutyrylglycine	193872	2.88_160.0965m/z	0.835484	0.298757	-	-1.41595
OL2b	Thymine	1135	3.03_127.0500m/z	0.644899	0.681321	-	-1.03342
OL2b	6-HYDROXYDOPAMINE	4624	3.01_170.0806m/z	2.32335	0.00425925	+	2.34915
OL2b	N-Methyl-L-glutamic acid	439377	3.01_144.0653m/z	1.37486	0.236116	+	1.14062
OL2b	MANNOSE	18950	2.93_203.0520m/z	1.7861	0.044698	-	-1.82482
OL2b	p-Aminobenzoic acid	978	2.91_120.0442m/z	1.05325	0.817691	+	1.03581
OL2b	1,3-Dihydro-(2H)-indol-2-one	321710	3.62_134.0598m/z	0.656309	0.178289	-	-2.06508
OL2b	Hydrocinnamic acid	HMDB0000764	3.62_133.0645m/z	1.80869	0.18436	+	1.11743
OL2b	2-Methylbutyrylglycine	193872	3.75_182.0784m/z	0.575134	0.949395	-	-1.0207
OL2b	styrene	7501	3.42_105.0698m/z	0.870118	0.320566	+	2.30057
OL2b	3-Propylmalic acid	4632710	3.31_194.1031m/z	0.651815	0.572232	-	-1.14794
OL2b	N-ACETYLPROLINE	66141	1.89_158.0807m/z	0.899029	0.3791	+	1.14526
OL2b	4-Hydroxybenzaldehyde	HMDB0011718	1.51_123.0439m/z	1.42723	0.267756	-	-1.08481
OL2b	Arginine	6322	1.62_175.1184m/z	0.712505	0.38812	-	-1.13753
OL2b	GLUTARATE	743	1.62_115.0387m/z	1.79711	0.116806	+	1.08395
OL2b	ÃŽÂ³-Aminobutyric acid	119	2.41_86.0599m/z	1.1296	0.717881	+	1.03885
OL2b	N-Methyl-L-glutamic acid	439377	2.36_144.0653m/z	1.34701	0.11634	+	1.53809
OL2b	Ala-Asp	99719	2.24_187.0708m/z	0.914122	0.417068	+	1.20016
OL2b	N-Acetylhistidine	75619	2.22_198.0867m/z	1.1065	0.757941	-	-1.08971
OL2b	Hypoxanthine	790	2.63_137.0456m/z	0.561555	0.699694	-	-1.11854
OL2b	N-Acetylvaline	227752	2.58_182.0787m/z	0.589571	0.321398	-	-1.60123
OL2b	3-amino-4-hydroxybenzoic acid	65083	2.51_154.0497m/z	1.0196	0.423983	-	-1.86229
OL2b	Guanine	764	2.49_152.0566m/z	1.07794	0.259143	+	54.7201
OL2b	Lysyl-Leucine	7016103	2.46_260.1960m/z	0		Equal
OL2b	Hydrocaffeic acid	348154	1.96_165.0542m/z	1.71022	0.198184	-	-1.13522
OL2b	Hypoxanthine	790	1.96_137.0456m/z	0.672498	0.239865	+	7.52014
OL2b	L-Methionine	6137	2.07_150.0580m/z	1.66121	0.192489	-	-1.22381
OL2b	L-Lysine	5962	2.05_147.1124m/z	1.19409	0.386546	-	-1.09363
OL2b	2-Hydroxyadipic acid	193530	5.37_163.0597m/z	1.19803	0.128443	-	-1.25196
OL2b	3-hydroxyoctanoic acid	26613	5.31_183.0987m/z	0.164669	0.822899	+	1.01523
OL2b	N1-Methyl-2-pyridone-5-carboxamide	69698	4.94_153.0655m/z	2.38609	0.00576156	+	2.76862
OL2b	DEOXYRIBOSE	22833604	4.89_117.0544m/z	0.652678	0.926772	-	-1.0073
OL2b	Hexanoylcarnitine	3246938	5.86_260.1849m/z	1.22425	0.0636356	+	534.795
OL2b	5-Hydroxyhexanoic acid	170748	5.83_155.0676m/z	2.30139	0.0115748	+	1.30492
OL2b	3-hydroxyoctanoic acid	26613	5.98_183.0988m/z	0.698909	0.775273	+	1.01919
OL2b	Gallic acid	HMDB0005807	5.78_171.0285m/z	1.07318	0.312095	+	1.59629
OL2b	4-Hydroxyhippuric acid	151012	5.66_218.0420m/z	1.11233	0.314593	-	-224.124
OL2b	Hexanoyl Glycine	99463	5.63_196.0938m/z	1.30171	0.19633	+	1.66734
OL2b	N-ACETYLLEUCINE	70912	5.63_174.1119m/z	1.41867	0.158446	+	1.17578
OL2b	2-Hydroxyadipic acid	193530	4.33_180.0874m/z	1.07117	0.713683	+	1.03879
OL2b	Indole-3-aldehyde	10256	4.33_146.0598m/z	0.935381	0.490792	-	-1.06311
OL2b	p-Aminohippuric acid	2148	3.95_195.0759m/z	0.76023	0.772481	+	1.04468
OL2b	DL-o-Tyrosine	91482	4.09_204.0625m/z	1.06919	0.411877	-	-1.99421
OL2b	L-Tyrosine	6057	4.04_182.0810m/z	1.46477	0.222177	-	-3.1268
OL2b	Hydrocinnamic acid	HMDB0000764	4.02_133.0645m/z	1.68449	0.201546	+	1.11062
OL2b	3-Hydroxyadipic 3,6 lactone	194109	4.61_167.0309m/z	0.591035	0.638783	-	-1.10604
OL2b	3-Hydroxy-3-methylglutaric acid	1662	4.61_127.0388m/z	0.502598	0.469663	-	-1.10273
OL2b	N-ACETYLPROLINE	66141	4.58_158.0809m/z	1.09843	0.414697	+	1.24664
OL2b	1,3-Dihydro-(2H)-indol-2-one	321710	4.77_134.0598m/z	0.860496	0.283473	+	1.46998
OL2b	Glycylleucine	92843	4.75_171.1123m/z	1.13996	0.107636	-	-2.74277
OL2b	S-Allylcysteine	9793905	2.83_161.0506n	0.392892	0.415848	-	-1.50855
OL2b	ANILINE-2-SULFONATE	6926	4.72_174.0215m/z	0		Equal
OL2b	PHENYLETHANOLAMINE	1000	4.54_120.0806m/z	1.02114	0.847872	+	1.02439
OL2b	1,3-Dihydro-(2H)-indol-2-one	321710	4.51_134.0599m/z	0.606802	0.424476	+	1.22258
OL2b	L-Tyrosine	6057	4.49_182.0807m/z	1.45727	0.229461	-	-2.31324
OL2b	2-Methylbutyrylglycine	193872	0.67_160.0965m/z	1.01963	0.24652	+	1.55523
OL2b	styrene	7501	0.09_105.0697m/z	0.423039	0.954416	-	-1.0035
OL2b	Histamine	774	0.52_112.0867m/z	1.36197	0.174804	-	0
OL2b	1-METHYLADENOSINE	27476	1.16_282.1187m/z	1.12263	0.695027	-	-1.03071
OL2b	DL-o-Tyrosine	91482	4.79_181.0734n	1.00207	0.486092	-	-2.09328
OL2b	Threoninyl-Leucine	7021828	1.07_215.1382m/z	0.42854	0.921388	+	1.04545
OL2b	2,6-DIHYDROXYPYRIDINE	69371	1.07_112.0391m/z	2.16316	0.00938203	+	3.33423
OL2b	2,6-Dimethoxyphenol	HMDB0034158	1.09_172.0962m/z	1.50269	0.170891	+	1.27172
OL2b	4-Amino-3-hydroxybutyric acid	2149	1.36_84.0443m/z	0.307929	0.888115	-	-1.00798
OL2b	Leucyl-Serine	6992130	0.82_219.1332m/z	0.871691	0.688544	-	-1.07516
OL2b	Hexanoyl Glycine	99463	4.77_173.1047n	0.578044	0.587013	+	1.14479
OL2b	Gamma-glutamylleucine	151023	11.98_261.1452m/z	0.580473	0.645179	-	-1.08764
OL2b	Nutriacholic acid	444262	11.98_355.2623m/z	0.501241	0.844623	+	1.11077
OL2b	BENZOATE	243	12.08_105.0333m/z	1.19748	0.363454	-	-1.2039
OL2b	Glycylcholic acid	23617285	11.79_430.2947m/z	0.906457	0.368265	-	-1.37556
OL2b	2-Hydroxyfluorene	75547	11.76_165.0695m/z	0.671759	0.390426	+	2.99007
OL2b	BILIVERDIN	5280353	12.21_583.2551m/z	0.582928	0.809721	+	1.08426
OL2b	Hydrocodone	5284569	12.14_332.1844m/z	0		Equal
OL2b	Undecanedioic acid	15816	12.31_181.1219m/z	0.544978	0.991384	-	-1.00177
OL2b	3-hydroxyoctanoic acid	26613	11.03_183.0986m/z	0.160986	0.897304	+	1.01597
OL2b	2-isopropylmalate	77	4.72_176.0681n	1.71245	0.479841	+	1.10402
OL2b	2-Phenylpropionic acid	10296	10.83_151.0750m/z	0.546288	0.439432	-	-1.14187
OL2b	2-(2,3,4-trimethoxyphenyl)acetic acid	89727	10.80_249.0724m/z	0.162214	0.799648	+	1.13553
OL2b	Nutriacholic acid	444262	11.67_355.2622m/z	0.369903	0.696771	+	1.77903
OL2b	Glycylcholic acid	23617285	11.45_488.2979m/z	1.58709	0.0887175	-	-2.946
OL2b	Mono-(2-ethyl-5-oxohexyl)phthalate	119096	11.54_315.1197m/z	0.986799	0.40047	+	1.19621
OL2b	Propham	24685	11.25_381.1774m/z	0.404246	0.334947	+	76.537
OL2b	BILIVERDIN	5280353	13.49_583.2552m/z	1.34084	0.381847	+	1.15111
OL2b	12,13-DiHOME	10236635	13.39_315.2518m/z	0		Equal
OL2b	Acetaminophen	1983	3.13_151.0630n	1.68093	0.139658	-	-3.89055
OL2b	Prostaglandin E2	5280360	13.26_375.2132m/z	1.3656	0.242163	+	1.20707
OL2b	Myristoyl-L-carnitine	53477791	12.89_394.2944m/z	1.34581	0.237551	-	-1.28487
OL2b	N-heptylparaben	14138	12.64_259.1296m/z	0.238398	0.836705	+	1.01874
OL2b	3-Hydroxytetradecanoic acid	5312869	12.59_227.1998m/z	0.0193899	0.555291	-	-1.05527
OL2b	(R)-Pantoic acid	439251	4.24_148.0732n	0.878962	0.45518	-	-1.11776
OL2b	2-aminophenol	5801	3.13_109.0525n	1.6644	0.145163	-	-3.91824
OL2b	Myristoyl-L-carnitine	53477791	12.72_394.2944m/z	1.36811	0.235442	-	-2.34141
OL2b	Nutriacholic acid	444262	13.10_355.2623m/z	0.262691	0.633322	-	-1.12466
OL2b	Dehydrolithocholic acid	5283906	13.08_357.2779m/z	0.306383	0.851015	-	-1.04714
OL2b	Gamma-glutamylleucine	151023	13.08_261.1453m/z	0.826082	0.414814	+	1.09841
OL2b	Indolelactic acid	92904	7.66_170.0595m/z	0.61186	0.424245	-	-1.23441
OL2b	SEBACATE	5192	7.56_225.1089m/z	0.472622	0.868683	-	-1.00983
OL2b	SEBACATE	5192	8.13_225.1089m/z	1.05552	0.484526	+	1.03478
OL2b	Fenuron	7560	8.13_203.0575m/z	0.325681	0.786567	-	-1.27128
OL2b	5-HYDROXYINDOLEACETATE	1826	8.08_192.0649m/z	0.262574	0.858471	+	1.02851
OL2b	Leucyl-Serine	6992130	3.24_218.1260n	0.209639	0.76816	+	1.07614
OL2b	3-hydroxyoctanoic acid	26613	7.88_183.0988m/z	0.972367	0.154855	+	1.67255
OL2b	o-phthalic acid	1017	7.83_210.9970m/z	1.21155	0.30385	+	19.9266
OL2b	trans-Cinnamic acid	444539	7.83_131.0490m/z	0.539505	0.978388	-	-1.01775
OL2b	epinephrine	5816	7.98_184.0963m/z	0.700824	0.30326	-	-3.74494
OL2b	6-CARBOXYHEXANOATE	385	6.59_183.0622m/z	1.10832	0.383471	+	1.07391
OL2b	Carbaryl	6129	6.57_219.1120m/z	1.43388	0.04352	-	-2.59023
OL2b	3,4-Dimethoxybenzaldehyde	HMDB0032138	6.52_189.0519m/z	0.908888	0.447071	+	1.41654
OL2b	AZELATE	2266	6.49_211.0934m/z	0.966853	0.336654	+	1.0594
OL2b	1-phenylethanol	7409	6.35_123.0803m/z	0.948247	0.765994	+	1.01712
OL2b	o-phthalic acid	1017	6.32_210.9970m/z	1.27957	0.25219	+	22.9489
OL2b	2,6-Dimethoxyphenol	HMDB0034158	6.32_172.0962m/z	0.648519	0.272957	-	-1.56816
OL2b	SEBACATE	5192	6.20_167.1062m/z	1.49312	0.0838829	+	1.07755
OL2b	cis-4-hydroxycyclohexylacetic acid	12702257	7.16_181.0829m/z	1.3109	0.0627648	+	1.22034
OL2b	3-hydroxyoctanoic acid	26613	6.81_183.0988m/z	1.83072	0.0648629	+	1.2166
OL2b	NORMETANEPHRINE	1237	6.79_206.0781m/z	1.58883	0.13398	+	6.67653
OL2b	SEBACATE	5192	6.69_167.1062m/z	1.16902	0.8295	+	1.00979
OL2b	3-METHYL-2-OXINDOLE	150923	7.01_148.0753m/z	1.00796	0.229246	-	-2.28051
OL2b	PYRIDOXAL	1050	6.98_150.0546m/z	0.649881	0.329877	-	0
OL2b	Cyromazine	47866	6.96_167.1039m/z	1.60478	0.136584	+	1.05413
OL2b	3,4-Dimethoxybenzaldehyde	HMDB0032138	6.89_189.0518m/z	1.88061	0.0333917	+	4.49662
OL2b	Propylparaben	7175	9.84_203.0672m/z	0.713473	0.699574	+	1.24886
OL2b	Monooctyl Phthalate ÃŽÂ²-D-glucuronide	sc-477406	10.01_477.1727m/z	0.803578	0.204365	-	-3.20149
OL2b	Decanoyl-L-carnitine	10245190	10.26_338.2317m/z	1.42663	0.338144	+	1.21019
OL2b	Undecanedioic acid	15816	10.48_239.1245m/z	1.33246	0.285858	+	1.11225
OL2b	N-Octanoylglycine	84290	8.51_224.1252m/z	1.01196	0.412291	+	1.51245
OL2b	Octanoyl-L-carnitine	11953814	8.48_288.2160m/z	0.237407	0.96833	-	-1.0134
OL2b	Indoleacetic acid	802	8.43_176.0701m/z	0.473493	0.482505	-	-1.16747
OL2b	PHENYLETHANOLAMINE	1000	9.31_120.0806m/z	0.750595	0.447098	+	1.1089
OL2b	10-hydroxydecanoic acid	74300	9.29_189.1479m/z	0.908013	0.887669	+	1.1512
OL2b	Undecanedioic acid	15816	8.99_217.1427m/z	1.46127	0.135608	+	1.25838
OL2b	SEBACATE	5192	8.99_203.1272m/z	1.29993	0.200128	+	1.22841
PDa	5-Hydroxyomeprazole	1636	9.21_361.1087n	1.50171	0.0829855	-	-9.63367
PDa	Torasemide	43357	9.21_348.1248n	0		Equal
PDa	Arachidonoyl amide	85146-53-8	15.75_303.2551n	1.49402	0.0700992	+	1.87255
PDa	12(S)-HpEPE	103239-14-1	11.37_334.2136n	1.65965	0.0439483	+	4.89096
PDa	Phe Trp	23919	7.20_351.1576n	0.613913	0.449274	-	-1.12739
PDa	Topiramate	97240-79-4	8.74_339.0980n	0.717273	0.34318	-	-3.29659
PDa	8(9)-EET methyl ester	331965-15-2	15.56_334.2498n	0.407013	0.796804	-	-1.02565
PDa	Pinolenic acid	16833-54-8	15.56_278.2236n	1.13732	0.289434	+	2.56171
PDa	5-Hydroxyomeprazole	1636	8.53_361.1087n	1.43131	0.0941571	-	-12.2066
PDa	1-Piperidinecarboxaldehyde	87878	5.02_113.0839n	0.326924	0.979088	-	-1.00199
PDa	Fenoterol	13392-18-2	9.64_303.1465n	0.470521	0.804836	+	1.12166
PDa	Monopalmitolein (9c)	37515-61-0	15.63_328.2601n	1.29898	0.23216	+	1.10577
PDa	5-Hydroxyomeprazole	1636	7.98_361.1089n	0.817451	0.252227	-	-4.24158
PDa	ÃŽÂ´-Valerolactam	62467	3.40_99.0683n	0.767835	0.672434	+	1.191
PDa	Fenofibric acid	2683	13.13_318.0650n	1.17716	0.333123	-	-145.454
PDa	Azithromycin	83905-01-5	8.08_748.5072n	0.709346	0.329877	-	0
PDa	Quetiapine	58287	8.91_383.1661n	0.358899	0.711176	-	-1.75493
PDa	6,7-Dimethylesculetin	120-08-1	8.91_206.0572n	1.75112	0.018396	+	2.35194
PDa	Venlafaxine	93413-69-5	8.18_277.2033n	0.631664	0.385911	-	-9.27298
PDa	Amlodipine	955	10.33_408.1446n	0.198328	0.714826	-	-1.31243
PDa	Oxaprozin	43288	12.85_293.1042n	1.16885	0.337696	-	-57.9077
PDa	Lisinopril	76547-98-3	5.61_405.2250n	0.614688	0.527761	-	-1.60384
PDa	Trimethoprim	738-70-5	5.41_290.1373n	0.191943	0.973773	+	1.04792
PDa	Glu Pro Val	18433	5.91_343.1735n	0		Equal
PDa	Lansoprazole	919	10.19_369.0752n	0		Equal
PDa	9(10)-EpOME	wiYYye4hAMkbObf	15.16_296.2338n	0.246628	0.858913	+	1.00991
PDa	7.alpha.,24(S)-Dihydroxy-4-cholesten-3-one	304698-84-8	15.26_416.3281n	1.21254	0.112925	-	-1.3233
PDa	9-Methoxyconstanolactone A	65444	16.17_350.2446n	0.697548	0.5442	+	1.11099
PDa	4-Pregnen-11,17,20,21-tetrol-3-one	489459-28-1	10.53_364.2241n	1.22611	0.425159	+	1.1133
PDa	Adrenosterone	43200	10.48_300.1717n	0.686083	0.397444	+	1.14082
PDa	Tranilast	43562	9.91_327.1110n	1.18022	0.3307	-	-309.281
PDa	Acyclovir	59277-89-3	2.49_225.0857n	1.07216	0.265767	+
PDa	Palmitamide	629-54-9	15.92_255.2553n	0.747788	0.764348	+	1.05666
PDa	Hydroxybupropion	62879	7.03_255.1022n	1.10648	0.164394	+	601.148
PDa	PyroGlu-Phe	p8HuIU9LQr@1JEG	7.06_276.1102n	0.937069	0.263707	-	-1.52392
PDa	Farnesyl acetone	265036	15.90_262.2288n	1.48749	0.390917	+	1.11914
PDa	Phe Ile	23716	6.91_278.1624n	1.17215	0.202408	-	-1.27344
PDa	1-Heptadecanoyl-sn-glycero-3-phosphocholine	50930-23-9	15.98_509.3476n	0.146436	0.796358	+	1.02783
PDa	Sulfapyridine	2552	4.84_249.0567n	1.18068	0.330258	-	-1073.65
PDa	Fexofenadine	83799-24-0	10.16_501.2875n	1.21559	0.329209	-	0
PDa	11.beta.,17.alpha.,20.beta.,21-Tetrahydroxypregn-4-en-3-one	116-58-5	10.16_364.2241n	0.841066	0.504216	-	-1.13408
PDa	4'-Hydroxywarfarin	3037	10.01_324.0993n	0		Equal
PDa	O-Desmethylvenlafaxine	3006	6.32_263.1879n	0.582975	0.455163	-	-4.53173
PDa	9(11),(5.alpha.)-Androsten-3.beta.-ol-17-one	15375-18-5	13.44_288.2081n	0.912434	0.363129	+	1.56572
PDa	19,20-DiHDPA	1006703-13-4	12.77_362.2448n	0.676921	0.367092	-	-1.28121
PDa	1,2-Ditetradecanoyl-sn-glycero-3-phosphocholine	18656-38-7	17.56_677.4987n	2.17589	0.046764	-	-2.1316
PDa	Gly Val Arg	21366	1.03_330.2006n	0.960846	0.781862	-	-1.05593
PDa	Arg Val Asn	18945	1.03_387.2224n	1.01067	0.695599	-	-1.08554
PDa	CELECOXIB	44362	12.87_381.0749n	1.39812	0.187448	+	330.859
PDa	Bis(2-ethylhexyl) phthalate	263643	16.82_390.2761n	0.951154	0.176635	+	1.11969
PDa	N-.alpha.-Acetyl-L-arginine	155-84-0	0.95_216.1213n	0.289773	0.740181	-	-1.07734
PDa	N-Lauroylsarcosine	97-78-9	14.45_271.2138n	0.825435	0.470535	+	2.47762
PDa	1-Lignoceroyl-2-hydroxy-sn-glycero-3-phosphocholine	325171-59-3	17.64_607.4569n	0.605352	0.568274	-	-1.12201
PDa	Bufalin	41800	12.82_386.2449n	0.342585	0.830825	-	-1.05021
PDa	Methyl myristoleate	56219-06-8	13.41_240.2083n	1.08874	0.101784	+	1.3973
PDa	.alpha.-Pinene oxide	1686-14-2	13.41_152.1200n	0.997088	0.14039	+	1.19688
PDa	4-Hydroxyisoleucine	263491	0.97_147.0893n	0.481358	0.468635	-	-1.0608
PDa	2-Linoleoyl-1-palmitoyl-sn-glycero-3-phosphoethanolamine	26662-95-3	18.12_715.5147n	1.79843	0.0577448	-	-1.33108
PDa	Pantoprazole	1697	9.36_383.0743n	0.413587	0.443966	+	3.54051
PDa	1-Palmitoyl-2-docosahexaenoyl-sn-glycero-3-phosphocholine	59403-54-2	18.12_805.5611n	1.34174	0.384419	-	-1.06962
PDa	Val-Arg	cTXXNZH5voWH7UG	0.73_273.1795n	0.217749	0.880274	-	-1.02374
PDa	Palmitoyl ethanolamide	544-31-0	14.06_299.2816n	0.920257	0.443423	+	1.16683
PDa	N-Acetylneuraminic Acid, 2,3-Dehydro-2-deoxy-	24967-27-9	0.78_291.0945n	0.805542	0.859573	-	-1.02057
PDa	1,2-Dilinoleoyl-sn-glycero-3-phosphocholine	998-06-1	18.19_781.5615n	1.19275	0.433297	-	-1.03047
PDa	PHENACYLAMINE	44663	1.53_135.0683n	1.47018	0.246846	-	-1.09284
PDa	Pro-Glu	XpKtI8EDbUphs-z	12.24_244.1068n	0.702467	0.390061	-	-2.29784
PDa	13(S)-HODE methyl ester	109837-85-6	15.40_310.2501n	0.369157	0.367191	-	-1.06843
PDa	N-Acetylneuraminic Acid, 2,3-Dehydro-2-deoxy-	24967-27-9	1.40_291.0946n	0.996675	0.48779	-	-1.38784
PDa	1-(1Z-Octadecenyl)-2-(5Z,8Z,11Z,14Z-eicosatetraenoyl)-sn-glycero-3-phosphocholine	97802-56-7	19.12_793.5975n	0.678505	0.277929	-	-1.08816
PDa	Oxy-16	596-94-1	17.01_418.3437n	1.37642	0.174181	-	-1.18594
PDa	1-Myristoyl-sn-glycero-3-phosphocholine	20559-16-4	14.86_467.3009n	2.51033	0.0157332	-	-1.47065
PDa	7-Hydroxywarfarin	17834-03-6	11.35_324.0991n	1.36404	0.219292	+
PDa	Losartan	1031	11.35_422.1617n	1.33302	0.229926	-	-4.40493
PDa	Ranitidine	2249	3.99_314.1408n	1.34663	0.167041	+	7841.57
PDa	1-Arachidoyl-2-hydroxy-sn-glycero-3-phosphocholine	108341-80-6	16.80_551.3946n	0.983202	0.354147	-	-1.17683
PDa	Linoleoyl ethanolamide	68171-52-8	13.85_323.2816n	0.861017	0.436309	+	1.16139
PDa	1-Decanoyl-2-hydroxy-sn-glycero-3-phosphocholine	22248-63-1	12.39_411.2380n	1.63773	0.246484	-	-2.07006
PDa	15(S)-HpEPE	36348	13.60_334.2136n	0.599702	0.200457	-	-1.1677
PDa	Triphenylphosphine oxide	791-28-6	11.88_278.0852n	1.06754	0.310882	+	1.07796
PDa	N-Lauroyl-D-erythro-sphingosylphosphorylcholine	474923-21-2	17.14_646.5043n	1.59852	0.283435	-	-1.16975
PDa	VALSARTAN	44193	12.46_435.2265n	0.772001	0.733777	+	1.59777
PDa	PyroGlu-Pro	CgY4@3c4JFdsf8w	3.85_226.0951n	1.18626	0.365743	+	1.57126
PDa	1-Behenoyl-2-hydroxy-sn-glycero-3-phosphocholine	125146-65-8	17.19_579.4257n	0.339748	0.94452	-	-1.01583
PDa	celecoxib carboxylic	85021	11.42_411.0494n	1.3122	0.255223	+
PDa	LysoPE(15:0/0:0)	62289	13.80_439.2690n	1.93357	0.131745	-	-1.64325
PDa	17-Ketostypolhydroperoxide	65402	15.54_473.2882m/z	0.470164	0.252599	+	1.14704
PDa	9(S)-HODE cholesteryl ester	45663	15.54_647.5756m/z	0.887673	0.329877	-	0
PDa	Methyl jasmonate	39924-52-2	14.01_225.1476m/z	0.268993	0.991867	+	1.0054
PDa	18.alpha.-Glycyrrhetinic acid	1449-05-4	15.52_471.3463m/z	0.556312	0.661462	-	-1.5694
PDa	Vaccenic acid	3407	13.98_283.2623m/z	0.779484	0.889226	+	1.02841
PDa	KAPA	3322	7.13_187.1204n	0.860623	0.552445	+	1.38862
PDa	.omega.-3 Arachidonic acid ethyl ester	123940-93-2	14.06_333.2779m/z	0.826028	0.761262	-	-1.08887
PDa	Met Phe Thr Glu Asp	264374	15.44_642.2463m/z	1.28088	0.149984	+	1.14337
PDa	1-Palmitoyl-2-hydroxy-sn-glycero-3-phosphoethanolamine	53862-35-4	13.93_454.2922m/z	0.875919	0.428196	+	1.16821
PDa	7(S),17(S)-Dihydroxy-8(E),10(Z),13(Z),15(E),19(Z)-docosapentaenoic Acid	887752-13-8	14.03_385.2340m/z	0.510233	0.882835	+	1.03314
PDa	8-HETE	70968-93-3	15.08_320.2345n	0.840285	0.725386	-	-1.0675
PDa	Lincomycin	154-21-2	14.82_407.2216m/z	0.739088	0.328695	+
PDa	Thr Arg Cys	21101	15.11_379.1767m/z	0.755672	0.247439	+
PDa	LysoPE(16:1(9Z)/0:0)	62290	15.13_452.2763m/z	2.41533	0.0242131	-	-1.73366
PDa	16,16-Dimethylprostaglandin F2.alpha.	39746-23-1	15.18_405.2622m/z	0.534376	0.677482	+	1.07114
PDa	1-(9Z-Octadecenoyl)-sn-glycero-3-phosphocholine	19420-56-5	15.21_522.3550m/z	0.955405	0.417679	-	-1.07408
PDa	.alpha.-CMBHC	1893298	9.66_320.1980n	2.03503	0.00625113	+	6.01293
PDa	Phosphocholine	645-84-1	15.23_184.0729m/z	1.22059	0.372638	-	-1.07252
PDa	N-Palmitoylsphingosine	5756	18.04_537.5117n	0.226398	0.862914	-	-1.01317
PDa	16,16-dimethyl-PGA1	4122	15.30_364.2604n	0.629593	0.464978	-	-1.10877
PDa	1-(9Z-Octadecenoyl)-sn-glycero-3-phosphoethanolamine	89576-29-4	14.92_480.3081m/z	1.17743	0.589656	-	-1.08921
PDa	5-Androsten-3.beta.-ol-17-one	53-43-0	14.94_271.2047m/z	1.4495	0.153757	-	-1.43318
PDa	Oleamide	4115	16.09_281.2707n	1.36218	0.0568139	-	-1.88224
PDa	Butenoyl PAF	62941	14.89_550.3865m/z	1.18525	0.20902	+	2.68045
PDa	Misoprostol, free acid	112137-89-0	14.99_391.2446m/z	1.50183	0.110594	+	1.41521
PDa	Farnesyl acetone	265036	14.45_262.2289n	1.06639	0.373746	+	1.47165
PDa	Perindopril	HMDB0014928	15.08_369.2392m/z	0.876215	0.711882	+	1.04476
PDa	15(S)-15-Methylprostaglandin F2.alpha. isopropyl ester	157283-72-2	14.89_433.2918m/z	0.741341	0.327888	-	-1.64045
PDa	Lys His Met	17238	13.00_414.2035n	0.797216	0.619336	-	-1.05121
PDa	Hexaethylene glycol	2615-15-8	5.78_282.1671n	0.361647	0.888916	-	-1.05563
PDa	1-Hexadecanoyl-sn-glycero-3-phosphoethanolamine	slN6os4Sw67JbjS	14.27_454.2919m/z	1.29735	0.160022	+	1.54901
PDa	(R)-4-((3S,5R,8R,9S,10S,13R,14S,17R)-3-hydroxy-4,4,10,13,14-pentamethyl-7,11-dioxohexadecahydro-1H-cyclopenta[a]phenanthren-17-yl)pentanoic acid	96289	14.19_447.3099m/z	0.501024	0.911951	+	1.03378
PDa	Linoleic acid ethyl ester	544-35-4	14.16_309.2779m/z	0.713364	0.904396	-	-1.03184
PDa	N-Oleoylethanolamine	111-58-0	14.24_326.3045m/z	0.720175	0.421623	+	1.17961
PDa	11-Deoxyprostaglandin F1.alpha.	37785-98-1	15.37_363.2500m/z	0.731276	0.267799	-	-1.10412
PDa	PE(17:1(9Z)/0:0)	46714	14.22_466.2924m/z	2.48531	0.0299987	-	-2.42609
PDa	Dimethyl sulfone	67-71-0	0.93_94.0086n	0.955299	0.21695	+	21.0426
PDa	O-Arachidonoyl Glycidol	44872	15.26_361.2727m/z	2.37463	0.00428006	-	-1.2489
PDa	4'-Hydroxywarfarin	3037	10.68_324.0992n	0		Equal
PDa	Oleic acid ethyl ester	111-62-6	14.56_311.2936m/z	0.813123	0.740141	-	-1.08226
PDa	Carbocyclic thromboxane A2	74034-56-3	14.66_331.2623m/z	0.125338	0.555856	-	-1.14901
PDa	Bisphenol A bis(2,3-dihydroxypropyl) ether	5581-32-8	10.83_376.1878n	0.852069	0.751346	+	1.16027
PDa	9S-Hydroxy-10E,12Z,15Z-octadecatrienoic acid	89886-42-0	14.66_277.2152m/z	1.19989	0.609587	+	1.03704
PDa	11.beta.,17.alpha.,20.beta.,21-Tetrahydroxypregn-4-en-3-one	116-58-5	10.78_364.2242n	0.731507	0.176599	-	-1.25002
PDa	Myristic acid alkyne	82909-47-5	14.51_207.1737m/z	0.203958	0.676071	+	1.02846
PDa	1-Pentadecanoyl-sn-glycero-3-phosphocholine	108273-89-8	15.28_482.3237m/z	1.3642	0.226973	-	-1.13794
PDa	ÃŽâ€17-U-46619	45681	10.56_348.2292n	0.46468	0.571197	-	-1.13592
PDa	1,2-Dipalmitoleoyl-sn-glycero-3-phosphocholine	4724-96-3	17.79_730.5379m/z	2.52759	0.00222543	-	-1.31035
PDa	13S-Hydroxy-9Z,11E,15Z-octadecatrienoic acid	87984-82-5	17.56_277.2153m/z	0.512465	0.329375	-	-1.16322
PDa	Conjugated linoleic acid (9E,11E)	544-71-8	16.94_263.2360m/z	0.382426	0.633797	-	-1.11096
PDa	1,2-Dilinoleoyl-sn-glycero-3-phosphoethanolamine	20707-71-5	18.07_739.5145n	2.14136	0.0225195	-	-1.37024
PDa	SCLAREOLIDE	85004	16.80_251.1997m/z	0.76012	0.415412	+	1.20153
PDa	PE(19:1(9Z)/0:0)	77685	15.13_493.3165n	2.23964	0.0466303	-	-1.35254
PDa	1-Octadecanoyl-2-(5Z,8Z,11Z,14Z-eicosatetraenoyl)-sn-glycero-3-phosphoserine	132014-80-3	17.09_812.5437m/z	1.4165	0.551577	+	1.06016
PDa	Warfarin	81-81-2	12.11_308.1044n	1.12165	0.365705	-	-13.6823
PDa	cis-4,10-13,16-Docosatetraenoic Acid methyl ester	44959	17.19_346.2862n	1.31632	0.489429	-	-1.10978
PDa	1-Stearoyl-2-hydroxy-sn-glycero-3-phosphocholine	19420-57-6	18.87_506.3597m/z	2.36112	0.0314724	-	-1.22777
PDa	1-(1Z-Hexadecenyl)-sn-glycero-3-phosphocholine	97802-53-4	15.94_479.3369n	0.579504	0.781995	-	-1.04232
PDa	(-)-Malyngolide	65417	14.66_270.2183n	0.778694	0.560041	+	1.02098
PDa	2-Docosahexaenoyl-1-palmitoyl-sn-glycero-3-phosphoethanolamine	96998-00-4	18.02_763.5149n	1.14895	0.261052	-	-1.16269
PDa	1-Stearoyl-2-hydroxy-sn-glycero-3-phosphocholine	19420-57-6	19.02_546.3524m/z	1.78369	0.0403852	-	-1.45386
PDa	1-(1Z-Octadecenyl)-2-(5Z,8Z,11Z,14Z-eicosatetraenoyl)-sn-glycero-3-phosphocholine	97802-56-7	18.70_794.6054m/z	0.35058	0.995146	+	1.00049
PDa	1-Stearoyl-2-hydroxy-sn-glycero-3-phosphocholine	19420-57-6	19.40_506.3598m/z	2.84549	0.00413498	-	-2.94217
PDa	1-(1Z-Octadecenyl)-2-(9Z-octadecenoyl)-sn-glycero-3-phosphocholine	799268-63-6	19.30_772.6208m/z	0.931402	0.466068	+	1.0621
PDa	1-Octadecanoyl-2-(5Z,8Z,11Z,14Z-eicosatetraenoyl)-sn-glycero-3-phosphoserine	132014-80-3	19.40_812.5429m/z	2.05319	0.0402845	-	-1.37165
PDa	1-Stearoyl-2-hydroxy-sn-glycero-3-phosphocholine	19420-57-6	19.48_546.3525m/z	1.01843	0.358452	-	-1.16306
PDa	O-Arachidonoylglycidol	439146-24-4	19.15_361.2726m/z	1.27521	0.332323	+	1.25094
PDa	Mesterolone	1424-00-6	19.15_287.2358m/z	1.04944	0.574721	+	1.15344
PDa	Conjugated linoleic acid (9E,11E)	544-71-8	19.25_263.2360m/z	1.33279	0.949207	+	1.01202
PDa	1-Hexadecyl-2-(9Z-octadecenoyl)-sn-glycero-3-phosphocholine	95403-34-2	19.15_746.6056m/z	1.55236	0.161192	+	1.13829
PDa	1,2-Dipentadecanoyl-sn-glycero-3-phosphocholine	3355-27-9	18.02_706.5376m/z	2.42879	0.0276261	-	-1.47239
PDa	Cyclohexasiloxane, dodecamethyl-	540-97-6	17.25_444.1121n	0.735101	0.569202	-	-1.53848
PDa	1-(9Z-Octadecenoyl)-2-tetradecanoyl-sn-glycero-3-phosphocholine	95896-56-3	18.12_732.5534m/z	2.60179	0.012302	-	-1.55707
PDa	1-Hexadecanoyl-2-(9Z-octadecenoyl)-sn-glycero-3-phosphoethanolamine	26662-94-2	17.87_718.5379m/z	1.97411	0.111456	-	-1.41987
PDa	1-Stearoyl-2-oleoyl-sn-glycero-3-phosphoethanolamine	6418-95-7	18.36_746.5689m/z	2.6372	0.0124936	-	-1.34258
PDa	1-(9Z-Octadecenoyl)-sn-glycero-3-phosphocholine	19420-56-5	18.36_504.3440m/z	1.07705	0.775392	-	-1.04291
PDa	Fenoterol	13392-18-2	10.09_303.1463n	1.041	0.522748	-	-1.31072
PDa	D-erythro-C18-Sphingosine	123-78-4	13.57_299.2815n	1.10399	0.111781	-	-1.23447
PDa	1-(1Z-Octadecenyl)-2-(5Z,8Z,11Z,14Z-eicosatetraenoyl)-sn-glycero-3-phosphoethanolamine	144371-69-7	18.97_751.5514n	1.52689	0.103909	-	-1.22112
PDa	Clopidogrel Carboxylic Acid	85088	8.08_307.0427n	0.698034	0.333782	+	93.6699
PDa	Choline	56	15.86_104.1068m/z	1.32095	0.580117	+	1.02486
PDa	Glycerol 1-stearate	123-94-4	16.60_358.3074n	0.53601	0.580288	-	-1.04342
PDa	12-Ketodeoxycholic acid	5130-29-0	15.94_391.2830m/z	0.534836	0.956661	+	1.00417
PDa	cis-12-Octadecenoic Acid methyl ester	45222	15.98_297.2778m/z	1.14759	0.536207	+	1.05832
PDa	Methyl linoleate	89890	16.89_294.2549n	0.815162	0.640932	-	-1.06007
PDa	1-Hexadecyl-sn-glycero-3-phosphocholine	52691-62-0	16.04_482.3598m/z	0.347855	0.937524	-	-1.01015
PDa	PE(16:0/0:0)	40776	15.63_454.2919m/z	0.977091	0.393276	-	-1.07026
PDa	CP 47,497-C8-homolog C-8-hydroxy metabolite	85081	15.56_349.2725m/z	0.191848	0.837768	-	-1.03664
PDa	(4E,7E,10Z,13E,16E,19E)-docosa-4,7,10,13,16,19-hexaenoic acid	64830	15.56_329.2465m/z	0.515824	0.807327	+	1.03086
PDa	Diisodecyl phthalate	26761-40-0	15.61_447.3460m/z	0.510925	0.911317	-	-1.02204
PDa	Methyl hexadecanoate	112-39-0	15.77_271.2621m/z	0.503953	0.570018	+	1.05834
PDa	cis,cis-9,12-Octadecadien-1-ol	506-43-4	16.60_266.2599n	0.187532	0.704145	-	-1.03009
PDa	1-Octadecyl-2-acetyl-sn-glycero-3-phosphocholine	74389-69-8	16.38_552.4018m/z	0.876566	0.885619	-	-1.04635
PDa	Cyclotrisiloxane, hexamethyl-	541-05-9	16.35_223.0630m/z	0.855563	0.532921	-	-1.06892
PDa	cis-11,14-Eicosadienoic acid	2091-39-6	16.40_291.2672m/z	1.04912	0.352424	+	1.19279
PDa	Protoporphyrin IX	553-12-8	16.65_563.2646m/z	1.20761	0.173786	-	0
PDa	Octabenzone	1843-05-6	16.58_327.1947m/z	0.69768	0.893951	+	1.0178
PDa	1-Oleoyl-2-acetyl-sn-glycerol	86390-77-4	16.51_421.2914m/z	0.875973	0.958015	+	1.00735
PDa	9(10)-EpOME	wiYYye4hAMkbObf	14.71_296.2344n	1.10392	0.448793	+	1.03054
PDa	Lyso-PAF C-18	74430-89-0	16.60_532.3728m/z	0.829632	0.366174	-	-1.15373
PDa	Lyso-PAF C-18	74430-89-0	16.60_510.3909m/z	0.730762	0.712828	-	-1.05523
PDa	Palmitamide	629-54-9	16.15_256.2626m/z	1.35537	0.115892	+	1.50016
PDa	1-(1Z-Octadecenyl)-sn-glycero-3-phosphocholine	97802-55-6	16.19_508.3757m/z	0.87545	0.984782	+	1.00324
PDa	Docosahexaenoic Acid methyl ester	44958	16.80_342.2550n	0.447471	0.861072	+	1.0265
PDa	Montelukast (sodium salt)	45014	15.54_585.2098n	1.20251	0.328423	+	584.953
PDa	Thr-Tyr-Lys	ds@5WQP1n5FZT@B	16.10_411.2236m/z	0.867051	0.853104	-	-1.01972
PDa	1-Stearoyl-2-hydroxy-sn-glycero-3-phosphocholine	19420-57-6	16.09_506.3594m/z	0.768672	0.859404	-	-1.02925
PDa	Choline	56	16.26_104.1068m/z	1.62664	0.420065	+	1.03827
PDa	Hippuric acid, methyl ester	1205-08-9	8.25_193.0735n	1.21365	0.318981	+	45.6127
PDa	Ala-Val-OH	65121	3.13_297.1071m/z	1.10678	0.151088	+	6.03691
PDa	Glu Met	23687	3.13_279.1001m/z	1.5541	0.234521	-	-1.14409
PDa	Phe-Thr	1dh@K6jvV8NmBqK	3.08_267.1331m/z	0.829854	0.498909	-	-1.35261
PDa	Phe Gln	23659	3.06_294.1440m/z	0.935035	0.402073	-	-1.38318
PDa	(2E,4E)-Hexa-2,4-dienoic acid	110-44-1	3.22_95.0490m/z	1.18294	0.940181	+	1.00323
PDa	His Glu Leu	22408	3.13_398.2029m/z	0.367979	0.677937	-	-1.53125
PDa	Asp Gly Val	17693	2.81_290.1338m/z	1.02083	0.262683	+	1.80936
PDa	Phe Ser	23673	2.78_253.1178m/z	0.848607	0.365802	-	-1.34092
PDa	Asn Glu Val	19239	2.73_361.1711m/z	0		Equal
PDa	Glu Tyr	23927	2.88_311.1230m/z	1.14691	0.173584	-	-1.49093
PDa	1-Methyluric acid	2821	3.03_183.0510m/z	1.89673	0.0479623	+	2.01622
PDa	Leu-Gly	686-50-0	2.71_189.1230m/z	0.738397	0.8461	+	1.07526
PDa	2-Hydroxyethyl acrylate	818-61-1	3.27_139.0363m/z	1.80699	0.047699	+	2.05124
PDa	Glu Tyr	23927	3.67_311.1231m/z	1.20309	0.427012	-	-1.09
PDa	2-Methylguanosine	58332	3.67_298.1139m/z	1.50647	0.879135	+	1.0142
PDa	Arachidonic acid methyl ester	2566-89-4	16.84_318.2551n	0.464628	0.794165	+	1.03852
PDa	His Trp Glu	17129	3.57_471.1986m/z	0.885908	0.289986	+	1.41662
PDa	Famotidine	76824-35-6	3.79_338.0515m/z	0.413658	0.328695	+
PDa	Tyr Val	23784	3.75_281.1487m/z	0.947541	0.328695	+
PDa	Phe-Gly	85Y400U6KAubhoo	3.72_223.1069m/z	0.853609	0.619902	-	-1.18408
PDa	Nelarabine	85183	3.42_298.1138m/z	1.15991	0.808097	-	-1.02364
PDa	His-Trp	BwM5WLrTYAKNE6W	3.28_342.1551m/z	0.453206	0.76948	-	-1.05805
PDa	Phe-Glu	jN-y7u93HYho@fg	3.55_295.1280m/z	0.98525	0.394479	-	-1.36142
PDa	(-)-(.alpha.)-Kainic acid	487-79-6	3.50_214.1065m/z	0		Equal
PDa	Phe-Met(O)	ukma6kzWVLJBoZm	3.45_313.1210m/z	0		Equal
PDa	DL-Homocysteine, S-ethyl-	67-21-0	1.75_164.0734m/z	0.509287	0.638085	-	-1.19558
PDa	Gly Val Arg	21366	1.73_331.2078m/z	0.993185	0.783151	+	1.05369
PDa	6-O-Methylguanine	64619	1.87_166.0718m/z	0.940826	0.354168	-	-1.14032
PDa	Tyr-Met(O)	XgicsTYANYifPpg	1.84_329.1157m/z	0		Equal
PDa	His-Pro	PuBCkJNfQSfG8Gc	1.51_235.1182m/z	1.22623	0.341314	+	1.28159
PDa	Gln Tyr	23670	1.45_310.1391m/z	1.1219	0.415563	-	-1.16677
PDa	(2E,4E)-Hexa-2,4-dienoic acid	110-44-1	1.51_95.0490m/z	1.34343	0.314893	-	-1.07403
PDa	N-Hexanoyl-L-homoserine lactone	147852-83-3	1.60_200.1276m/z	0.53088	0.400064	-	-1.12355
PDa	His Phe	23702	2.36_303.1445m/z	0.906676	0.865603	-	-1.0798
PDa	Ser Tyr	23778	2.44_269.1125m/z	0.942935	0.326836	-	-1.45284
PDa	Ile Glu	23867	2.49_261.1438m/z	0.417552	0.752965	-	-1.13036
PDa	Gly Gly Val	18321	1.98_232.1285m/z	0.942087	0.760877	+	1.08051
PDa	Diethanolamine	3239	1.98_106.0863m/z	0		Equal
PDa	1-Hexadecanoyl-2-(9Z-octadecenoyl)-sn-glycero-3-phosphoethanolamine	26662-94-2	18.51_717.5308n	1.85068	0.0700557	-	-1.62772
PDa	Tyr Ala	23763	2.05_253.1176m/z	0		Equal
PDa	Glu Val Lys	19941	5.27_375.2233m/z	0.85292	0.611579	+	1.80192
PDa	Asp Glu Phe	19725	5.27_410.1552m/z	1.08554	0.329877	-	0
PDa	Phe-Val	BEOzFTMmF@f0dy0	5.19_265.1538m/z	1.00393	0.113478	+	1.5441
PDa	p-Hydroxytriamterene	2909	5.29_270.1091m/z	0.974073	0.212912	-	-113.469
PDa	m-Cresol	108-39-4	5.34_109.0647m/z	1.34717	0.252108	+	1.56227
PDa	(2E,4E)-Hexa-2,4-dienoic acid	110-44-1	5.34_95.0490m/z	1.40463	0.231318	+	1.94158
PDa	3-Hydroxyquinidine	2228	5.12_341.1854m/z	1.20402	0.319903	-	0
PDa	Asp Gly Phe	19769	5.12_338.1339m/z	1.32294	0.822467	+	1.06329
PDa	10(S),17(S)-DiHDoHE	871826-47-0	13.44_360.2292n	0.292895	0.801065	-	-1.05104
PDa	Ala Asp Phe Asp	104362	4.91_467.1771m/z	0.347381	0.378671	-	-1.19573
PDa	Gly-Trp	UW5mtlcrxRUA5z9	4.91_262.1178m/z	0.800951	0.557491	-	-1.33888
PDa	Bilirubin	81	17.01_584.2629n	1.68826	0.0849233	+	1.30552
PDa	Ala Ser Asn Asp Leu	264235	4.82_519.2409m/z	0		Equal
PDa	Asp Ala Phe	21537	5.07_352.1494m/z	0.61208	0.555199	+	1.21578
PDa	ÃŽÂ±-Hydroxymetoprolol	1253	5.07_284.1850m/z	0.426682	0.641711	-	-1.73487
PDa	2,4,7,9-Tetramethyl-5-decyne-4,7-diol	126-86-3	13.41_226.1929n	0.997711	0.125217	+	1.30925
PDa	Glu Val Ile Glu	134423	5.91_489.2553m/z	0		Equal
PDa	Salicylic acid	69-72-7	5.98_121.0282m/z	0.847641	0.460199	+	1.23427
PDa	Glu Trp	23973	5.95_334.1390m/z	1.33102	0.997122	-	-1.00038
PDa	Tetramethyluric acid	2309-49-1	5.56_225.0975m/z	0.769892	0.366382	+	3.12829
PDa	Sulfamethoxazole	723-46-6	5.49_254.0587m/z	1.04176	0.486318	+	2.63639
PDa	Glu Phe	23756	5.46_295.1280m/z	1.41571	0.441035	-	-1.07101
PDa	16-phenoxy tetranor Prostaglandin E2	45608	13.44_388.1875n	0.205951	0.853264	-	-1.28733
PDa	Phe-Met	Ch9f0-7MCJcdhfX	5.73_297.1260m/z	0.498436	0.84057	-	-1.02552
PDa	N.epsilon.-Methyl-L-lysine	1188-07-4	0.58_160.1210n	0.616466	0.578124	+	1.20534
PDa	Gly Phe	23966	4.22_223.1071m/z	0.95369	0.846619	+	1.0809
PDa	Tyrosyl-Lysine	HMDB0029110	4.17_310.1754m/z	0		Equal
PDa	Oxprenolol	6452-71-7	4.17_266.1745m/z	0.666238	0.343641	-	-35.1771
PDa	Gln Pro Leu	23541	4.12_357.2126m/z	0.698903	0.328695	+
PDa	Leu Val	23890	4.12_231.1698m/z	0.80558	0.43813	-	-1.40943
PDa	3-Methylindole	5453	4.33_132.0806m/z	0.966167	0.439321	-	-1.07738
PDa	.alpha.-Methyl-L-tyrosine	672-87-7	4.29_196.0963m/z	0.648132	0.665579	-	-1.38477
PDa	Asp-Phe	64957	4.56_280.1053n	0.682638	0.975164	-	-1.00553
PDa	Glu Val Leu	17156	4.24_360.2123m/z	0		Equal
PDa	Gln Phe	23865	4.24_294.1440m/z	1.27955	0.145697	-	-1.80135
PDa	4-Amino-6,7-dimethoxy-2-(1-piperazinyl)quinazoline	2460	3.97_290.1606m/z	0.887673	0.329877	-	0
PDa	Ala Lys His Asp	106802	3.92_470.2380m/z	0.647756	0.365645	-	-14.0703
PDa	Asp Pro Gly	16405	3.89_288.1197m/z	0.991347	0.236498	-	-76.6207
PDa	7-Hydroxywarfarin	17834-03-6	10.93_324.0990n	0		Equal
PDa	4-Pyridinecarboxaldehyde	872-85-5	4.04_108.0442m/z	1.15705	0.385732	-	-2.66209
PDa	Atenolol	29122-68-7	4.02_267.1697m/z	0.584279	0.448154	+	4.73474
PDa	Sulfacetamide	2527	3.99_215.0482m/z	1.17951	0.33058	-	-671.19
PDa	Asp Glu Leu	18303	4.68_376.1708m/z	0		Equal
PDa	Hydroxychloroquine	118-42-3	4.66_335.1759n	1.73599	0.0686825	+	1.29015
PDa	Asp Gly Ile	21796	4.63_304.1494m/z	1.31462	0.246587	+	1.47165
PDa	Asp Ala Ile	18673	4.56_318.1651m/z	1.0918	0.276375	+	2.51666
PDa	Glu Glu Ile	21428	4.77_390.1865m/z	1.02242	0.328695	+
PDa	Gly Asp Phe	18202	4.72_338.1339m/z	1.06392	0.543618	+	1.19994
PDa	Cys Thr Ser	18014	10.93_309.0993n	1.1769	0.332669	-	-166.198
PDa	Thr Phe	24015	4.44_267.1331m/z	0.989536	0.245715	-	-1.30813
PDa	Gly Asp Phe	18202	4.51_338.1339m/z	0.692486	0.409905	-	-1.20523
PDa	Furfural	69936	4.51_97.0283m/z	0.830961	0.722033	-	-1.02607
PDa	Sumatriptan	103628-46-2	4.49_296.1422m/z	1.02242	0.328696	+	562716
PDa	Asn Gly Phe	16327	4.47_337.1499m/z	0.926882	0.567072	+	1.64988
PDa	Choline	56	0.62_104.1068m/z	1.85009	0.13565	+	1.10827
PDa	L-N.gamma.-Monomethylarginine	17035-90-4	0.58_189.1342m/z	0.367082	0.804016	-	-1.04586
PDa	Furfural	69936	0.64_97.0283m/z	1.19835	0.0778287	-	-1.19681
PDa	Phe Phe	23981	7.28_312.1467n	0.867722	0.379392	-	-1.25639
PDa	Urea	57-13-6	0.65_121.0717m/z	0.947871	0.333654	+	1.13246
PDa	Creatinine	60-27-5	0.65_114.0660m/z	1.28569	0.287778	+	1.08241
PDa	Maltol	118-71-8	0.64_109.0282m/z	1.20806	0.0761767	-	-1.2509
PDa	Glu Ile	23727	3.75_260.1368n	0.907337	0.873329	+	1.06161
PDa	Glu Arg	23759	0.69_304.1605m/z	0.831008	0.367094	-	-1.13102
PDa	Glu Asn Gly	22332	0.69_319.1236m/z	1.27797	0.239828	+	1.3351
PDa	Monoolein	111-03-5	16.24_356.2917n	1.60481	0.141892	+	1.14686
PDa	Tris(hydroxymethyl)aminomethane	77-86-1	0.52_122.0811m/z	0		Equal
PDa	Cyclohexasiloxane, dodecamethyl-	540-97-6	0.03_445.1196m/z	1.149	0.214767	+	1.29927
PDa	1-(1Z-Octadecenyl)-sn-glycero-3-phosphocholine	97802-55-6	16.49_507.3681n	0.886767	0.290641	-	-1.14731
PDa	Glu Ser	23725	1.13_235.0920m/z	1.42229	0.105413	+	1.84943
PDa	Octopine	3377	1.07_247.1396m/z	1.25445	0.239191	-	-1.16749
PDa	Val-Arg	cTXXNZH5voWH7UG	1.03_274.1864m/z	0.999609	0.854631	-	-1.03781
PDa	Tyr Asn	23743	1.11_296.1233m/z	0.714896	0.788256	-	-1.27982
PDa	Ethosuximide	77-67-8	1.11_142.0861m/z	0.549352	0.446499	-	-1.39054
PDa	His Leu Ser	18493	1.09_356.1920m/z	0		Equal
PDa	Ethylenediaminetetraacetic acid	60-00-4	1.09_293.0973m/z	1.20989	0.286743	-	-4.3117
PDa	Tyr Ser	23814	1.23_269.1123m/z	1.35521	0.109517	-	-1.99164
PDa	7-Methylguanine	58012	1.32_166.0721m/z	1.19443	0.497025	+	1.04848
PDa	1-Anilino-9,10-dioxo-2-anthroic acid	96354	1.29_344.0903m/z	0.678349	0.329877	-	0
PDa	Omeprazole	1632	8.99_345.1141n	1.12332	0.180265	-	-4.80907
PDa	N-Acetylcadaverine	6592	1.03_145.1333m/z	0.338961	0.393839	+	1.59821
PDa	Glu Glu Gly	19994	0.80_334.1237m/z	0.920261	0.473183	+	1.18799
PDa	Asp Pro Ser	22566	0.80_318.1287m/z	1.03348	0.340464	-	-3.2522
PDa	Uridine, 5-methyl-	1463-10-1	0.80_259.0917m/z	1.00651	0.168345	-	-1.27266
PDa	Glu Thr	23793	0.84_249.1073m/z	0.982476	0.493343	-	-1.06287
PDa	(-)-N-Acetylneuraminic acid	131-48-6	0.76_310.1124m/z	1.62842	0.177377	-	-1.39486
PDa	METHSCOPOLAMINE	44170	10.83_317.1623n	0.112026	0.950735	+	1.09206
PDa	4-Pyrimidine Methanamine (hydrochloride)	45035	0.99_110.0711m/z	0.896772	0.257413	+	2.28479
PDa	4-Pyridinecarboxaldehyde	872-85-5	1.03_108.0442m/z	1.08841	0.329873	-	-223.72
PDa	Quinapril	2216	11.76_438.2149n	0		Equal
PDa	L-.gamma.-Glutamyl-L-glutamic Acid	1116-22-9	0.89_277.1021m/z	0.674209	0.346424	-	-1.20162
PDa	3'-N-Acetylneuraminyl-N-acetyllactosamine	58470	0.87_675.2453m/z	0.655433	0.620972	-	-1.1439
PDa	Asn Ala Thr	21484	0.87_305.1447m/z	0.43787	0.546409	-	-1.10915
PDa	METHACHOLINE	43545	0.87_160.1331m/z	0.962366	0.245802	-	-1.18693
PDa	Ser Glu Ala	15839	0.84_306.1287m/z	0.746093	0.921021	+	1.01342
PDa	Pro Asn Ala	19493	0.84_301.1498m/z	0.991733	0.656865	-	-1.07992
PDa	Thr Ile Arg	18377	11.96_389.2502m/z	0.775654	0.95774	-	-1.00572
PDa	9S,11,15S-Trihydroxythromboxa-5Z,13E,17Z-trien-1-oic acid	71953-80-5	11.91_391.2083m/z	1.78725	0.149041	+	1.41018
PDa	Myristic acid alkyne	82909-47-5	12.11_224.1768n	1.19632	0.287595	+	1.26671
PDa	Cetirizine	1641	10.90_388.1546n	1.19165	0.335969	+	43.1054
PDa	Benzhydrol	91-01-0	11.76_167.0852m/z	0.579408	0.431081	+	2.59365
PDa	9S,11,15S-Trihydroxythrombox-13E-enoic acid	64626-32-0	12.42_395.2396m/z	0.592777	0.544968	+	1.17642
PDa	O-11	119290-12-9	12.46_213.1843m/z	0.958338	0.914828	-	-1.00466
PDa	19(R)-hydroxy PGF2ÃŽÂ±	36117	12.52_393.2240m/z	1.11561	0.407685	+	3.43374
PDa	15-Ketoiloprost	K2ec1KE1j9DPSys	12.19_341.2102m/z	1.11702	0.349474	-	-3.45837
PDa	Heptadecasphing-4-enine	6918-48-5	12.29_286.2731m/z	1.52312	0.348028	-	-1.15481
PDa	Ile-Glu	OvggpM5SWLjrb-S	11.67_261.1452m/z	1.44208	0.319479	+	1.19786
PDa	17-HYDROXYPROGESTERONE	44235	11.05_331.2259m/z	0.597092	0.291718	-	-1.22779
PDa	6.beta.-Hydroxytestosterone	62-99-7	10.95_287.1996m/z	0.843376	0.256618	-	-1.30507
PDa	5-Androsten-3.beta.-ol-17-one	53-43-0	10.95_271.2047m/z	0.675671	0.318972	-	-1.29039
PDa	Quinapril	85441-61-8	11.07_439.2222m/z	0		Equal
PDa	Enterodiol	80226-00-2	10.93_325.1402m/z	0.798724	0.95103	-	-1.02802
PDa	Chavicol	71442	10.83_135.0802m/z	0.905348	0.679428	+	1.14683
PDa	Sertraline	2417	10.71_306.0804m/z	1.72742	0.162555	-	0
PDa	Benazepril	86541-75-5	10.63_425.2067m/z	1.07035	0.105577	-	-5.88355
PDa	1-Stearoyl-2-hydroxy-sn-glycero-3-phosphoethanolamine	69747-55-3	16.24_481.3161n	1.30885	0.142552	-	-1.135
PDa	2-Hydroxyethyl acrylate	818-61-1	2.73_116.0472n	0.810541	0.670929	+	1.01624
PDa	4,5-Dehydrodocosahexaenoic Acid	660429-97-0	13.46_326.2238n	0.529877	0.855024	+	1.01109
PDa	Pravastatin	81093-37-0	11.32_447.2348m/z	0.545445	0.892464	+	1.21118
PDa	1-(p-Tolyl)butan-1-one	4160-52-5	11.32_145.1009m/z	0.918141	0.466479	+	1.97457
PDa	Pyridine, 4-benzyl-	2116-65-6	11.37_170.0960m/z	1.46861	0.710315	+	1.02692
PDa	17-Phenyl trinor prostaglandin E2	38315-43-4	13.46_369.2062m/z	0.129297	0.612019	+	1.82865
PDa	Phenacetin	62-44-2	13.39_180.1014m/z	0.875772	0.240174	-	-4.05054
PDa	5ÃŽÂ±-Androst-16-en-3ÃŽÂ±-ol	41837	13.36_257.2255m/z	0.800808	0.426558	+	1.1747
PDa	Leukotriene B3	88099-35-8	13.78_361.2343m/z	0.914088	0.778693	+	1.06201
PDa	2,6-Di-tert-butyl-4-hydroxymethylphenol	88-26-6	13.83_219.1736m/z	1.51753	0.208871	+	1.04102
PDa	Pyridine, 4-benzyl-	2116-65-6	13.80_170.0961m/z	1.48922	0.565203	-	-1.04994
PDa	Palmitoylcarnitine	1935-18-8	13.54_422.3259m/z	0.709116	0.89149	+	1.02457
PDa	Canrenoic acid	4138-96-9	12.95_341.2102m/z	0.878083	0.568774	-	-1.9083
PDa	Clopidogrel	113665-84-2	12.95_322.0655m/z	0.703746	0.328695	+
PDa	BENZETHONIUM	43587	12.92_412.3202m/z	0		Equal
PDa	Myristic acid alkyne	82909-47-5	12.57_207.1736m/z	1.07286	0.397272	+	1.06164
PDa	Phytosphingosine	554-62-1	12.72_318.2997m/z	0		Equal
PDa	1-O-Hexadecyl-2-O-(2E-butenoyl)-sn-glyceryl-3-phosphocholine	nIufIRIkuNEvxVS	16.40_549.3787n	0.29226	0.70701	+	1.05395
PDa	N-Desethylamiodarone	96027-74-6	12.95_617.9997m/z	0.669372	0.328695	+
PDa	Castanospermine	65740	3.31_189.0995n	0.316785	0.563089	-	-2.67359
PDa	BW 245C	45416	13.15_369.2375m/z	2.45822	0.00286519	+	3.87471
PDa	Formestane	566-48-3	13.15_285.1840m/z	0.390096	0.730831	+	1.14506
PDa	(Ã‚Â±)7-epi Jasmonic Acid	36071	13.13_211.1321m/z	0.462349	0.586301	-	-1.45173
PDa	Lyso-Sphingomyelin	1670-26-4	13.23_465.3448m/z	1.25353	0.344009	-	-1.19774
PDa	11-Deoxy-16,16-dimethylprostaglandin E2	53658-98-3	13.23_387.2511m/z	1.79593	0.0417666	-	-3.27179
PDa	Atorvastatin	1136	13.02_559.2600m/z	0.0767999	0.835772	-	-1.12295
PDa	Trp Phe	23695	7.68_352.1649m/z	1.32756	0.402008	+	1.17285
PDa	Omeprazole	1632	7.68_346.1213m/z	1.20156	0.132976	-	-6.74661
PDa	Trp Leu	23951	7.28_318.1801m/z	0.918171	0.627016	+	1.07303
PDa	Eicosapentaenoic Acid methyl ester	96532	16.58_316.2392n	1.21447	0.526926	-	-1.16365
PDa	Asp His Leu	17923	3.42_383.1794n	0.936004	0.227846	+	5.47676
PDa	Norquetiapine	96331	8.08_296.1208m/z	1.16231	0.328695	+
PDa	Neopentyl glycol	126-30-7	8.28_105.0909m/z	0.712305	0.837694	-	-1.22056
PDa	Trazodone	19794-93-5	7.81_372.1578m/z	0.703566	0.328779	+	3826.21
PDa	Formestane	566-48-3	7.93_285.1840m/z	1.80132	0.0286406	+	3.12302
PDa	Gly Phe Phe	15750	8.05_370.1754m/z	1.04262	0.668553	-	-1.08543
PDa	Asp Phe Leu	22864	8.00_394.1966m/z	0.504696	0.309723	-	-1.22727
PDa	Thr Phe Phe	23264	7.95_414.2018m/z	0.420524	0.948977	-	-1.02064
PDa	Asp Ile Lys Asp	122442	3.24_489.2419n	0		Equal
PDa	Ile Phe Ala	16554	6.45_350.2066m/z	0.343382	0.803068	+	1.05926
PDa	Phe Phe Ser	16408	6.47_400.1862m/z	1.02605	0.397512	-	-1.34769
PDa	Gln Val Val	19570	6.12_345.2123m/z	1.28377	0.289283	+
PDa	Leu Ser Leu Glu Glu	264715	6.35_590.3033m/z	0		Equal
PDa	Formestane	566-48-3	11.07_302.1874n	0.989495	0.401501	+	1.13964
PDa	Ser-Thr-Arg	wO26RV2ao34KAun	7.25_363.1980m/z	0.758603	0.405273	-	-1.32818
PDa	Ser-Asp-Arg	WqJfd9wlNTjrpR0	7.23_377.1773m/z	0.692776	0.421981	-	-1.84421
PDa	Ciclopirox	29342-05-0	7.08_208.1325m/z	0.755763	0.828859	-	-1.05811
PDa	Bradykinin	58-82-2	6.69_530.7879m/z	0.691267	0.763048	-	-1.25177
PDa	Metoprolol	51384-51-1	6.86_268.1901m/z	1.28747	0.21087	+	7.48926
PDa	Desalkyl verapamil D617	85048	8.33_291.2060m/z	0		Equal
PDa	TOLFENAMIC ACID	43504	9.74_262.0619m/z	0.667614	0.329877	-	0
PDa	Paroxetine	61869-08-7	9.69_330.1493m/z	1.39505	0.229476	-	-9.91711
PDa	Thr Asp	23653	9.69_235.0933m/z	1.08076	0.921019	+	1.02578
PDa	Urobilin	6921-61-5	9.59_591.3179m/z	0.834644	0.173719	+	2.25733
PDa	Norverapamil	3010	9.54_441.2746m/z	0		Equal
PDa	Canrenoic acid	4138-96-9	9.46_341.2104m/z	0		Equal
PDa	5-Methylcytosine	554-01-8	10.06_251.1250m/z	1.70069	0.0789312	+	1.15267
PDa	Ser Gly Phe	16478	10.36_310.1407m/z	0.391129	0.689681	-	-1.64513
PDa	Tribenzylamine N-oxide	6852-46-6	10.36_304.1691m/z	0.446752	0.473212	+	1.20574
PDa	cis-Guggulsterone	39025-23-5	10.56_295.2048m/z	0.755316	0.364999	-	-1.23498
PDa	Hippuric acid, methyl ester	1205-08-9	10.56_194.0808m/z	0.846083	0.59957	+	2.36204
PDa	tadalafil	85037	11.03_389.1366n	1.18133	0.329877	-	0
PDa	Ile Ser Arg	18402	10.46_375.2345m/z	1.06443	0.419639	-	-1.12693
PDa	3.beta.-14,16.beta.-Trihydroxy-5.beta.-bufa-20,22-dienolide	471-95-4	10.19_445.2572m/z	0.788846	0.335396	+	4.493
PDa	1-(p-Tolyl)butan-1-one	4160-52-5	10.19_145.1009m/z	0.886306	0.358729	+	2.69677
PDa	2-Phenylpropionaldehyde	93-53-8	10.19_117.0696m/z	0.966799	0.33019	+	2.66741
PDa	Citalopram	59729-33-8	8.63_325.1704m/z	0.686723	0.787546	+	1.46092
PDa	Fenoterol	13392-18-2	11.40_303.1464n	1.86866	0.0143328	-	-1.94797
PDa	Demethylcitalopram	1782	8.69_311.1547m/z	0.824634	0.572151	+	1.96585
PDa	Benazeprilat	1259	8.48_397.1753m/z	0.683674	0.328695	+
PDa	Propranolol	525-66-6	8.43_260.1639m/z	0.535829	0.329877	-	0
PDa	Farnesyl acetone	265036	16.47_262.2288n	0.829136	0.66782	+	1.06068
PDa	5-(Difluoromethoxy)-2-[[(3,4-dimethoxy-2-pyridinyl)methyl]thio]-1H-benzimidazole	1701	9.16_368.0867m/z	0.417196	0.233127	+	6.05621
PDa	Tyr Ala Ala	22475	9.24_324.1546m/z	0.469333	0.979456	+	1.00693
PDa	Flecainide	54143-55-4	8.84_415.1445m/z	0.947541	0.328695	+
PDa	Norquetiapine	96331	8.79_296.1210m/z	0.435305	0.956942	+	1.07149
PDa	Leu Leu Phe	15658	8.99_392.2536m/z	1.17286	0.258361	-	-2.5827
PDa	Sulfasalazine	599-79-1	11.10_398.0677n	1.0203	0.428947	-	-5.33772
PDa	Phenylephrine	59-42-7	8.99_168.1014m/z	1.10188	0.181528	-	-5.59073
PDa	Phenol, o-amino-	95-55-6	3.89_109.0525n	1.11912	0.397061	-	-2.17186
PDb	(9S,10S)-9,10-dihydroxyoctadecanoate	HMDB0059633	14.45_316.2605n	1.18403	0.321495	+	1.44121
PDb	Tamsulosin	HMDB0014844	7.50_408.1713n	0.759329	0.282747	-	-432.06
PDb	alpha-oxycodol	HMDB0061077	12.14_317.1620n	1.37433	0.0963031	-	-3.59091
PDb	Foeniculoside VIII	HMDB0033009	15.86_348.1801n	0.537692	0.627047	-	-1.10277
PDb	LysoPC(18:2(9Z,12Z))	HMDB0010386	15.42_519.3312n	1.46341	0.127789	-	-1.16967
PDb	MG(0:0/22:6(4Z,7Z,10Z,13Z,16Z,19Z)/0:0)	HMDB0011557	15.86_402.2756n	1.7761	0.0493375	+	1.36089
PDb	LysoPE(18:2(9Z,12Z)/0:0)	HMDB0011507	15.44_477.2848n	2.38096	0.00869858	-	-1.18429
PDb	3'-Hydroxystanozolol	HMDB0006001	15.61_344.2453n	0.956656	0.266321	+	1.39135
PDb	Methylpicraquassioside A	HMDB0038347	8.81_412.1360n	0.994475	0.333424	+	2.42396
PDb	Octaethylene glycol	HMDB0094680	8.46_370.2198n	0.517045	0.434501	+	5.08838
PDb	2-{[(3,5-dimethoxyphenyl)(hydroxy)methylidene]amino}acetic acid	HMDB0131468	8.69_239.0787n	0		Equal
PDb	Cynaratriol	HMDB0034983	14.03_282.1460n	0.494522	0.659313	-	-1.08366
PDb	N-(4-hydroxyphenyl)ethoxycarbothioamide	HMDB0033179	8.99_197.0506n	1.10834	0.183394	-	-4.93911
PDb	LysoPC(22:5(4Z,7Z,10Z,13Z,16Z))	HMDB0010402	15.63_569.3474n	1.38126	0.515892	-	-1.07566
PDb	Vitamin A	HMDB0000305	15.54_286.2287n	0.320876	0.978546	+	1.00297
PDb	3-Allyl-1-cyclohexene	HMDB0061784	15.52_122.1093n	0.884137	0.404683	+	1.11686
PDb	LysoPC(20:2(11Z,14Z))	HMDB0010392	16.04_547.3632n	1.15359	0.486309	-	-1.06972
PDb	12,16-dihydroxy-5,7,9,21-tetraoxahexacyclo[11.8.0.0Ã‚Â²,Ã‚Â¹Ã¢ÂÂ°.0Ã‚Â³,Ã¢ÂÂ¸.0Ã¢ÂÂ´,Ã¢ÂÂ¶.0Ã‚Â¹Ã¢ÂÂµ,Ã‚Â²Ã¢ÂÂ°]henicosa-1(13),2(10),11,15,17,19-hexaen-14-one	HMDB0140674	10.19_326.0440n	0.864217	0.472938	+	1.92114
PDb	All-trans-13,14-dihydroretinol	HMDB0011618	16.13_288.2445n	0.980839	0.521487	+	1.12313
PDb	MG(0:0/20:3(11Z,14Z,17Z)/0:0)	HMDB0011545	16.13_380.2914n	1.04912	0.292444	+	1.1611
PDb	3,4,5-trihydroxy-6-(2-hydroxy-3-methoxyphenoxy)oxane-2-carboxylic acid	HMDB0128036	4.94_316.0792n	1.15998	0.180887	+
PDb	DG(18:1(11Z)/18:2(9Z,12Z)/0:0)	HMDB0007190	19.45_618.5217n	1.4715	0.561453	+	1.08985
PDb	N-(1-Deoxy-1-fructosyl)phenylalanine	HMDB0037846	3.65_327.1312n	1.18493	0.306767	-	-3.7885
PDb	Cortolone-3-glucuronide	HMDB0010320	10.56_542.2724n	0.352159	0.508748	-	-1.10556
PDb	(9S,10S)-10-hydroxy-9-(phosphonooxy)octadecanoate	HMDB0059632	16.15_396.2264n	0.771756	0.782072	+	1.07127
PDb	LysoPC(22:6(4Z,7Z,10Z,13Z,16Z,19Z))	HMDB0010404	15.40_567.3311n	0.6328	0.981797	-	-1.00199
PDb	7a,12b-dihydroxy-5b-Cholan-24-oic acid	HMDB0002488	15.94_392.2912n	0.298247	0.668466	-	-1.087
PDb	LysoPC(20:4(5Z,8Z,11Z,14Z))	HMDB0010395	15.42_543.3314n	0.452947	0.906779	-	-1.00917
PDb	Heptaethylene glycol	HMDB0061835	7.08_326.1933n	0.791755	0.701173	-	-1.48534
PDb	LysoPC(22:4(7Z,10Z,13Z,16Z))	HMDB0010401	15.94_571.3633n	1.79302	0.161583	-	-1.20114
PDb	7a,12b-dihydroxy-5b-Cholan-24-oic acid	HMDB0002488	15.96_392.2915n	0.802523	0.507618	-	-1.32434
PDb	DG(16:0/18:2(9Z,12Z)/0:0)	HMDB0007103	19.25_592.5059n	1.41793	0.777655	+	1.04391
PDb	PC(P-18:0/22:6(4Z,7Z,10Z,13Z,16Z,19Z))	HMDB0011262	18.58_817.5980n	0.662087	0.800649	+	1.03114
PDb	9'-Carboxy-gamma-chromanol	HMDB0012868	16.43_376.2605n	0.691057	0.656385	+	1.09515
PDb	CE(7F7)	HMDB0112222	17.56_662.5635n	0.465039	0.638821	+	1.35034
PDb	DG(20:4(5Z,8Z,11Z,14Z)/22:6(4Z,7Z,10Z,13Z,16Z,19Z)/0:0)	HMDB0007527	18.60_688.5062n	2.01454	0.0837594	+	1.52555
PDb	PC(O-16:0/18:2(9Z,12Z))	HMDB0011151	18.65_743.5824n	0.604616	0.700824	+	1.05081
PDb	N-(1-Deoxy-1-fructosyl)valine	HMDB0037844	1.09_279.1311n	1.23956	0.273753	-	-2.93791
PDb	LysoPC(18:4(6Z,9Z,12Z,15Z))	HMDB0010389	14.61_515.3006n	2.07114	0.070816	-	-2.02135
PDb	Ethyl 3-hydroxyoctanoate O-[glucosyl-(1->6)-glucoside]	HMDB0038738	14.56_512.2469n	0.358434	0.622956	+	1.45001
PDb	(3beta,22R,23R,24S)-3,22,23-Trihydroxystigmastan-6-one	HMDB0039713	17.66_462.3699n	1.48306	0.139993	+	1.11361
PDb	Glaucarubin	HMDB0035626	14.03_496.2331n	0.326336	0.464928	-	-2.76545
PDb	PC(14:0/16:1(9Z))	HMDB0007870	17.66_703.5145n	2.79369	0.00950781	-	-1.67476
PDb	Tetrahydroaldosterone-3-glucuronide	HMDB0010357	12.87_540.2568n	1.11604	0.131726	-	-2.70042
PDb	PC(o-16:0/16:1(9Z))	HMDB0013404	18.51_717.5666n	1.141	0.716676	-	-1.04026
PDb	Isokobusone	HMDB0036791	12.54_222.1613n	0.813489	0.705915	+	1.029
PDb	LysoPC(24:1(15Z))	HMDB0010406	17.25_605.4415n	0.53561	0.951001	-	-1.01077
PDb	PE(P-18:0/22:6(4Z,7Z,10Z,13Z,16Z,19Z))	HMDB0011394	18.85_775.5507n	1.23896	0.262505	-	-1.16031
PDb	PC(o-16:0/16:1(9Z))	HMDB0013404	18.85_717.5668n	0.681569	0.757569	-	-1.02309
PDb	Tanacetol A	HMDB0035722	12.64_294.1823n	1.34847	0.319285	+	1.03567
PDb	SM(d18:0/18:0)	HMDB0012087	18.75_732.6139n	0.785532	0.835087	-	-1.04071
PDb	DG(15:0/18:2(9Z,12Z)/0:0)	HMDB0007074	17.46_578.4902n	0.547405	0.45473	-	-1.1829
PDb	D6-Ambrettolide	HMDB0037805	14.66_252.2077n	0.697483	0.474568	-	-1.0658
PDb	Galabiosylceramide (d18:1/16:0)	HMDB0004833	17.46_861.6177n	0.984965	0.561211	+	1.0537
PDb	Etodolac	HMDB0014887	13.00_287.1515n	0.377563	0.819661	-	-1.0356
PDb	PC(14:1(9Z)/16:1(9Z))	HMDB0007903	17.40_701.4990n	2.70043	0.0073565	-	-2.75533
PDb	DG(18:1n7/0:0/20:5n3)	HMDB0056194	18.80_640.5061n	1.43849	0.778479	+	1.06564
PDb	1-(Hydroxymethyl)-5,5-dimethyl-2,4-imidazolidinedione	HMDB0031670	0.65_158.0688n	0.707103	0.469379	-	-1.1141
PDb	L-Urobilinogen	HMDB0004157	13.39_596.3574n	0.850466	0.251556	-	-2.86178
PDb	PE(18:1(11Z)/18:2(9Z,12Z))	HMDB0009027	18.31_741.5292n	0.46337	0.825625	-	-1.02817
PDb	PC(20:4(8Z,11Z,14Z,17Z)/22:5(4Z,7Z,10Z,13Z,16Z))	HMDB0008483	17.99_855.5772n	1.1343	0.770758	-	-1.05811
PDb	DG(16:0/0:0/20:4n3)	HMDB0056032	19.15_616.5055n	1.364	0.417431	+	1.15949
PDb	PC(18:0/20:4(8Z,11Z,14Z,17Z))	HMDB0008049	18.31_809.5928n	0.816527	0.893486	-	-1.00764
PDb	PE(P-18:1(9Z)/18:4(6Z,9Z,12Z,15Z))	HMDB0011445	18.02_721.5040n	1.13847	0.384885	-	-1.49576
PDb	Deoxycholic acid 3-glucuronide	HMDB0002596	14.16_568.3245n	0.561668	0.415268	-	-2.79003
PDb	PE(P-18:1(9Z)/20:5(5Z,8Z,11Z,14Z,17Z))	HMDB0011453	18.29_747.5198n	1.35645	0.217596	-	-1.15383
PDb	Centellasapogenol A	HMDB0036311	14.16_488.3496n	0.440515	0.724965	-	-1.18616
PDb	N-hexadecanoylsphinganine-1-phosphocholine	HMDB0062665	18.14_704.5828n	0.793748	0.982764	+	1.00185
PDb	PC(22:6(4Z,7Z,10Z,13Z,16Z,19Z)/20:4(5Z,8Z,11Z,14Z))	HMDB0008739	17.82_853.5623n	0.671222	0.959328	-	-1.00647
PDb	N-(1-Deoxy-1-fructosyl)leucine	HMDB0037840	2.44_293.1468n	1.21241	0.272052	-	-3.85763
PDb	PC(P-16:0/22:6(4Z,7Z,10Z,13Z,16Z,19Z))	HMDB0011229	18.34_789.5662n	1.25902	0.309561	-	-1.11221
PDb	Mesobilirubinogen	HMDB0001898	13.08_592.3261n	1.02457	0.0863853	+	1.98596
PDb	PE(P-18:1(11Z)/22:6(4Z,7Z,10Z,13Z,16Z,19Z))	HMDB0011427	18.34_773.5351n	1.43982	0.13184	-	-1.20286
PDb	(-)-Stercobilin	HMDB0240259	13.08_594.3420n	0.0663792	0.667233	+	1.24319
PDb	PC(P-16:0/16:1(9Z))	HMDB0011207	18.34_715.5514n	1.07768	0.730939	-	-1.04892
PDb	PC(o-14:0/16:0)	HMDB0013341	18.34_691.5505n	1.37156	0.207682	-	-1.21954
PDb	PE(P-18:1(9Z)/16:1(9Z))	HMDB0011438	18.39_699.5197n	2.39825	0.00976072	-	-1.53922
PDb	PE-NMe2(22:4(7Z,10Z,13Z,16Z)/22:5(7Z,10Z,13Z,16Z,19Z))	HMDB0114520	17.87_869.5928n	0.488729	0.82338	-	-1.15889
PDb	Corchorifatty acid F	HMDB0035919	13.05_328.2242n	0.502237	0.667795	+	1.43153
PDb	Physagulin E	HMDB0039693	17.01_706.3209n	1.51219	0.228644	+	1.33255
PDb	Benzyl formate	HMDB0041485	1.51_136.0523n	1.43304	0.285796	-	-1.08829
PDb	11'-Carboxy-gamma-tocotrienol	HMDB0012518	16.40_400.2603n	1.1222	0.237964	+	1.26951
PDb	p-Tolualdehyde	66526	1.51_120.0574n	0.306934	0.784947	+	1.02379
PDb	LysoPC(22:1(13Z))	HMDB0010399	16.84_577.4101n	0.0564715	0.825044	+	1.03093
PDb	3-(Acetyloxy)-2-hydroxypropyl octadecanoate	HMDB0059929	16.84_400.3175n	0.477881	0.989064	-	-1.0016
PDb	PE(P-18:0/22:5(7Z,10Z,13Z,16Z,19Z))	HMDB0011393	19.10_777.5667n	1.78458	0.0634366	-	-1.28775
PDb	PC(o-18:1(9Z)/18:2(9Z,12Z))	HMDB0013429	19.25_769.5982n	1.13932	0.132748	-	-1.17638
PDb	Zymonic acid	HMDB0031210	12.08_158.0214n	0.226695	0.884739	-	-1.06659
PDb	PS(20:0/20:4(8Z,11Z,14Z,17Z))	HMDB0112529	16.94_839.5660n	0.444945	0.918437	+	1.08715
PDb	7alpha-hydroxy-3-oxochol-4-en-24-oic Acid	HMDB0062744	13.73_388.2604n	0.520096	0.49452	-	-1.12346
PDb	5-(3',4',5'-Trihydroxyphenyl)-gamma-valerolactone-O-methyl-O-sulphate	HMDB0060029	1.75_334.0372n	0.768917	0.436624	+	1.4337
PDb	9-Decenoylcarnitine	HMDB0013205	16.94_441.3469n	0.677219	0.328995	+	15.1971
PDb	N-(1-Deoxy-1-fructosyl)tyrosine	HMDB0037845	1.73_343.1259n	1.16132	0.316887	-	-4.38431
PDb	2,3-Dihydro-5-(5-methyl-2-furanyl)-1H-pyrrolizine	HMDB0040012	12.14_187.0995n	1.34514	0.546121	-	-1.03926
PDb	[5-hydroxy-2-(hydroxymethyl)-7-methoxy-2-methyl-3,4-dihydro-2H-1-benzopyran-4-yl]oxidanesulfonic acid	HMDB0125826	1.75_320.0577n	0.721504	0.510683	+	1.2058
PDb	4-hydroxy-5-[4-hydroxy-3-(sulfooxy)phenyl]pentanoic acid	HMDB0127746	1.75_306.0421n	0.713862	0.574954	+	1.07896
PDb	PC(22:2(13Z,16Z)/20:4(8Z,11Z,14Z,17Z))	HMDB0008608	19.20_861.6240n	2.17137	0.115037	-	-1.65676
PDb	13'-Hydroxy-gamma-tocopherol	HMDB0012561	16.99_432.3594n	1.05253	0.748083	-	-1.07792
PDb	PC(18:0/22:5(7Z,10Z,13Z,16Z,19Z))	HMDB0008056	18.95_835.6087n	2.44995	0.0652923	-	-1.24897
PDb	9,12,13-TriHOME	HMDB0004708	12.44_330.2399n	0.989424	0.902243	-	-1.00553
PDb	PC(P-18:1(11Z)/16:0)	HMDB0011272	19.00_743.5830n	0.643231	0.53432	+	1.05116
PDb	2-amino-6-hydroxyhexanoic acid	HMDB0142963	1.36_147.0894n	0.462239	0.731636	-	-1.06991
PDb	N-(1-Deoxy-1-fructosyl)methionine	HMDB0037841	1.34_311.1030n	1.19036	0.297827	-	-3.99152
PDb	Niazicin A	HMDB0038952	13.83_385.1193n	0		Equal
PDb	Cassiaside C	HMDB0038550	13.96_596.1764n	0.345467	0.947329	+	1.03258
PDb	Stearoyllactic acid	HMDB0033372	17.19_356.2917n	0.908163	0.311613	+	1.2319
PDb	PC(18:0/22:4(7Z,10Z,13Z,16Z))	HMDB0008054	19.40_837.6244n	2.54637	0.0233323	-	-1.28927
PDb	Gravacridonol	HMDB0039756	11.91_323.1150n	1.18128	0.329926	-	-9570.33
PDb	Lagerstroemine	HMDB0030229	12.31_437.2220n	0.35596	0.842536	+	1.0117
PDb	PE(P-18:0/18:2(9Z,12Z))	HMDB0011376	19.05_727.5512n	2.19203	0.0132918	-	-1.34964
PDb	6-Dehydrotestosterone glucuronide	HMDB0010337	13.96_462.2246n	0.450318	0.854949	+	1.08329
PDb	Brassica napus non-fluorescent chlorophyll catabolite 3	HMDB0040917	14.11_613.2655m/z	1.63807	0.131718	+	1.49259
PDb	Picraquassioside A	HMDB0041285	13.88_431.1565m/z	1.18582	0.328695	+
PDb	(S)-N-Methylcoclaurine	HMDB0060319	13.91_322.1420m/z	1.70078	0.141584	-	-1.83571
PDb	Platydesminium	HMDB0030342	13.91_307.1784m/z	1.76891	0.122744	-	-2.18364
PDb	Alachlor	HMDB0031766	13.85_287.1520m/z	1.32859	0.129406	+	1.22846
PDb	Calenduloside B	HMDB0039413	15.54_483.2592m/z	0.442225	0.462566	+	1.14145
PDb	Tazobactam	HMDB0015544	13.88_333.0878m/z	1.18133	0.329877	-	0
PDb	Tomatidine	HMDB0034731	14.01_416.3515m/z	0.578815	0.935775	+	1.02202
PDb	13-Heptadecyn-1-ol	HMDB0013813	15.52_235.2411m/z	0		Equal
PDb	Diphenhydramine N-glucuronide	HMDB0060897	14.01_397.1887m/z	1.19323	0.329877	-	0
PDb	2,6-Dimethyl-7-octene-1,6-diol 8-O-glucoside	HMDB0033218	14.01_367.2320m/z	0		Equal
PDb	Picraquassioside A	HMDB0041285	13.96_431.1566m/z	0		Equal
PDb	N-Monodesmethyl-rizatriptan	HMDB0060847	14.01_303.1922m/z	0.804074	0.257948	-	-1.84879
PDb	Terretonin	HMDB0035860	14.01_506.2407m/z	0.508215	0.988947	+	1.00592
PDb	Armillane	HMDB0035779	15.52_385.2025m/z	0.924275	0.251522	+	1.20496
PDb	Diphenhydramine N-glucuronide	HMDB0060897	13.96_465.2378m/z	0.319953	0.976081	-	-1.01247
PDb	LysoPE(0:0/20:1(11Z))	HMDB0011482	15.50_508.3388m/z	1.79084	0.104041	-	-1.19358
PDb	11-Oxo-androsterone glucuronide	HMDB0010338	15.50_463.2316m/z	0.439014	0.972709	+	1.0181
PDb	Moxifloxacin	HMDB0014363	15.50_434.2071m/z	0.79134	0.328695	+
PDb	(9S,10E,12S,13S)-9,12,13-Trihydroxy-10-octadecenoic acid	HMDB0038555	13.98_313.2365m/z	0.460409	0.210373	-	-1.32119
PDb	Tocopheronic acid	HMDB0030555	13.96_589.2981m/z	0.221884	0.753012	-	-1.24823
PDb	LysoPC(22:5(4Z,7Z,10Z,13Z,16Z))	HMDB0010402	15.48_570.3552m/z	1.29278	0.56872	-	-1.06316
PDb	DG(15:0/18:2(9Z,12Z)/0:0)	HMDB0007074	15.50_611.5235m/z	0		Equal
PDb	3,4,5-trihydroxy-6-[4-(4-methyl-3-oxopentyl)phenoxy]oxane-2-carboxylic acid	HMDB0132962	13.98_401.1823m/z	0.260253	0.998344	-	-1.00208
PDb	Poly-g-D-glutamate	HMDB0004135	13.96_563.1568m/z	0.582191	0.712719	+	1.22166
PDb	3,4,5-trihydroxy-6-[(3,4,5-trihydroxy-6-{[2-(2-hydroxypropan-2-yl)-7-oxo-2H,3H,7H-furo[3,2-g]chromen-9-yl]oxy}oxan-2-yl)methoxy]oxane-2-carboxylic acid	HMDB0132930	13.96_565.1573m/z	0.39884	0.913777	+	1.05045
PDb	Isoamyl p-anisate	HMDB0038894	14.03_223.1321m/z	0.355283	0.78222	-	-1.05598
PDb	Stearoylcarnitine	HMDB0000848	14.06_392.3515m/z	0.775386	0.827793	-	-1.05261
PDb	12-Ketodeoxycholic acid	HMDB0000328	15.54_408.3096m/z	0.790632	0.993235	-	-1.00629
PDb	Nabilone	HMDB0014629	15.54_395.2571m/z	0.501131	0.472989	+	1.11763
PDb	3,4,5-trihydroxy-6-({2-[6-(1-hydroxy-2-methylbut-3-en-2-yl)-7-oxo-2H,3H,7H-furo[3,2-g]chromen-2-yl]propan-2-yl}oxy)oxane-2-carboxylic acid	HMDB0130308	14.06_539.2146m/z	0.562134	0.525184	+	1.53993
PDb	PE-NMe(22:6(4Z,7Z,10Z,13Z,16Z,19Z)/24:1(15Z))	HMDB0113700	14.06_466.8094m/z	0.393443	0.958246	+	1.01128
PDb	PGP(16:0/18:3(9Z,12Z,15Z))	HMDB0013479	9.74_824.4596n	0.275347	0.858921	+	1.27404
PDb	Endoxifen O-glucuronide	HMDB0060622	15.48_276.6322m/z	1.32174	0.473619	-	-1.04696
PDb	Prehumulinic acid	HMDB0030148	13.96_245.1528m/z	0.108148	0.716695	-	-1.2195
PDb	Perilloside A	HMDB0038706	14.03_297.1687m/z	0.412321	0.817556	-	-1.04432
PDb	LysoPE(20:4(8Z,11Z,14Z,17Z)/0:0)	HMDB0011518	15.46_524.2741m/z	1.1762	0.196878	-	-1.09957
PDb	3,4,5-trihydroxy-6-(5-hydroxy-4-{2-hydroxy-3-[4-hydroxy-3-(3-methylbut-2-en-1-yl)phenyl]propanoyl}-2-(3-methylbut-2-en-1-yl)phenoxy)oxane-2-carboxylic acid	HMDB0133199	13.93_569.2398m/z	1.17317	0.340999	+	39.3444
PDb	4-Hydroxy-5-(3',4'-dihydroxyphenyl)-valeric acid-O-methyl-O-glucuronide	HMDB0059972	14.03_399.1307m/z	1.11355	0.634358	+	1.11841
PDb	Melledonol	HMDB0035884	13.93_891.3817m/z	0		Equal
PDb	Rolitetracycline	HMDB0015414	14.40_510.2233m/z	0.859219	0.218503	+	11.4982
PDb	(3E)-4-{4-[2-(dimethylamino)ethoxy]phenyl}-3,4-diphenylbut-3-en-1-ol	HMDB0144320	14.76_432.1913m/z	1.45767	0.118786	+	4.11412
PDb	LysoPC(20:3(5Z,8Z,11Z))	HMDB0010393	14.76_563.3800m/z	1.62584	0.120817	-	-1.42699
PDb	Indacaterol	HMDB0015608	14.79_415.1981m/z	0.574256	0.329877	-	0
PDb	Biotripyrrin-b	HMDB0003324	15.11_448.1864m/z	0		Equal
PDb	Riesling acetal	HMDB0037562	14.84_475.3026m/z	0.838203	0.35025	-	-1.22962
PDb	Melleolide C	HMDB0037041	14.84_481.2451m/z	0.600568	0.376139	-	-2.35502
PDb	MG(0:0/20:3(8Z,11Z,14Z)/0:0)	HMDB0011547	15.13_398.3268m/z	0.195605	0.907992	-	-1.07407
PDb	S-Adenosylmethioninamine	HMDB0000988	15.11_373.1873m/z	0.284983	0.768148	-	-1.54771
PDb	(R)-2-Hydroxysterculic acid	HMDB0031060	15.11_355.2234m/z	1.54309	0.25937	-	-1.36908
PDb	Sterol	HMDB0060512	15.11_231.2098m/z	0		Equal
PDb	PEP-16:0/18:1(11Z))	HMDB0011341	18.31_701.5378n	1.34865	0.198469	-	-1.20787
PDb	omega-hydroxyfinasteride	HMDB0061030	15.13_419.2296m/z	0.743673	0.366655	-	-13.6635
PDb	Perindopril Acyl-beta-D-glucuronide	HMDB0060623	15.18_509.2481m/z	0.87114	0.887597	-	-1.037
PDb	MG(0:0/22:5(7Z,10Z,13Z,16Z,19Z)/0:0)	HMDB0011556	15.18_422.3269m/z	0.428173	0.565094	+	1.43476
PDb	5-Methylcytidine	HMDB0000982	15.23_240.0987m/z	1.5475	0.20144	-	-1.07677
PDb	DG(18:4(6Z,9Z,12Z,15Z)/15:0/0:0)	HMDB0007329	14.71_539.4452m/z	0		Equal
PDb	Kanzonol M	HMDB0041101	14.74_381.1714m/z	0		Equal
PDb	Corchoionoside B	HMDB0030975	14.74_383.1716m/z	0.560436	0.374161	+	9.77825
PDb	4-hydroxy-3-(3-hydroxy-1-phenylbutyl)-2H-chromen-2-one	HMDB0140994	11.32_310.1198n	0		Equal
PDb	Palmitoyl glucuronide	HMDB0010331	15.16_463.2659m/z	0.60211	0.840264	+	1.02892
PDb	Avenoleic acid	HMDB0029978	14.71_341.2071m/z	1.56835	0.104828	-	-1.23152
PDb	8-Hydroxy-4(6)-lactarene-5,14-diol	HMDB0035780	14.94_237.1841m/z	0.57054	0.979825	+	1.00503
PDb	Alectrol	HMDB0041372	14.94_311.1295m/z	1.4924	0.222285	-	-2.56283
PDb	LysoPC(18:3(9Z,12Z,15Z))	HMDB0010388	15.01_540.3057m/z	2.14427	0.0955513	-	-1.32236
PDb	Cholestane-3,7,12,25-tetrol-3-glucuronide	HMDB0010355	14.89_635.3765m/z	1.42287	0.0614496	-	-1.66012
PDb	11,12-EpETrE	HMDB0010409	14.94_365.2055m/z	0.336208	0.739296	-	-1.09241
PDb	33-Deoxy-33-hydroperoxyfurohyperforin	HMDB0038387	14.97_533.3652m/z	1.26377	0.0928055	-	-1.40147
PDb	Estriol-3-glucuronide	HMDB0010335	14.94_429.1926m/z	0.528535	0.52314	-	-1.28177
PDb	Austroinulin	HMDB0036802	15.06_345.2393m/z	1.19295	0.650306	+	1.09177
PDb	7-Ketodeoxycholic acid	HMDB0000391	14.86_371.2573m/z	0.576157	0.323271	-	-1.21143
PDb	16b-Hydroxystanozolol	HMDB0003166	14.86_383.2098m/z	1.01648	0.736657	+	1.06114
PDb	Candoxatril	HMDB0014754	14.86_269.6435m/z	2.36619	0.0254414	-	-1.39298
PDb	15(S)-Hydroxyeicosatrienoic acid	HMDB0005045	15.06_667.4912m/z	0		Equal
PDb	Imipramine	HMDB0001848	15.04_303.1834m/z	1.13887	0.260616	-	-1.16903
PDb	LysoPC(20:5(5Z,8Z,11Z,14Z,17Z))	HMDB0010397	15.01_564.3057m/z	1.91556	0.126835	-	-1.3625
PDb	2-Methoxyacetaminophen glucuronide	HMDB0240215	4.04_357.1053n	1.50351	0.210568	-	-3.77551
PDb	MG(0:0/18:1(11Z)/0:0)	HMDB0011536	15.04_374.3268m/z	0.216854	0.959048	-	-1.0324
PDb	(Z)-15-Oxo-11-eicosenoic acid	HMDB0029797	15.35_347.2552m/z	0.597115	0.472928	-	-1.10236
PDb	LysoPE(24:6(6Z,9Z,12Z,15Z,18Z,21Z)/0:0)	HMDB0011529	14.32_586.3514m/z	0.811953	0.679909	+	1.07171
PDb	25-Hydroxytachysterol3	HMDB0006722	14.32_418.3673m/z	0.842168	0.744031	-	-1.10498
PDb	Gibberellin A37	HMDB0035047	11.00_346.1773n	1.18143	0.13142	+	8.15602
PDb	Stearyl citrate	HMDB0032521	14.29_483.2711m/z	1.38077	0.29464	-	-1.86447
PDb	Paxilline	HMDB0030323	14.37_480.2128m/z	0.754657	0.167862	+
PDb	8-Hydroxycarteolol	HMDB0060990	14.40_341.2079m/z	0.683645	0.546525	-	-1.12799
PDb	Permetin A	HMDB0030527	15.37_562.3483m/z	1.27574	0.30008	-	-1.30344
PDb	Dopexamine	HMDB0041882	15.40_395.2095m/z	0.453533	0.665065	-	-1.5283
PDb	Cholestane-3,7,12,25-tetrol-3-glucuronide	HMDB0010355	14.22_635.3766m/z	1.87197	0.0205069	-	-1.55094
PDb	leukotriene-f4	HMDB0062488	15.35_533.2692m/z	0.305672	0.971268	+	1.00309
PDb	3,4,5-trihydroxy-6-(3-phenylpropoxy)oxane-2-carboxylic acid	HMDB0135312	14.19_625.2517m/z	0.531247	0.49333	-	-2.0403
PDb	Isolimonic acid 16->17-lactone	HMDB0039364	14.22_506.2407m/z	0.745012	0.518944	-	-1.7449
PDb	Cholestane-3,7,12,25-tetrol-3-glucuronide	HMDB0010355	14.56_635.3763m/z	1.22739	0.064701	-	-1.52315
PDb	Hydroxyzine	HMDB0014697	14.66_357.1723m/z	0.599254	0.328695	+
PDb	DG(i-12:0/0:0/12:0)	HMDB0093030	14.66_501.3546m/z	0.686804	0.257129	-	-3.34596
PDb	LysoPE(0:0/22:6(4Z,7Z,10Z,13Z,16Z,19Z))	HMDB0011496	15.28_570.2562m/z	1.50806	0.0709279	-	-1.31987
PDb	Perindopril	HMDB0014928	14.43_401.2655m/z	1.12406	0.0893754	-	-1.61748
PDb	MG(0:0/20:2(11Z,14Z)/0:0)	HMDB0011544	15.30_400.3425m/z	0.260776	0.801105	-	-1.16877
PDb	Bopindolol	HMDB0015696	14.43_403.1981m/z	1.18582	0.328695	+
PDb	Tetrahydroaldosterone-3-glucuronide	HMDB0010357	10.78_540.2544n	0.582299	0.2424	-	-1.1986
PDb	13,14-Dihydro PGF-1a	HMDB0005076	15.28_381.2616m/z	1.52335	0.180933	-	-1.10682
PDb	Amisulpride	HMDB0015633	14.45_402.2053m/z	1.25976	0.266185	+	22.5871
PDb	N-Palmitoylsphingosine	HMDB0000790	17.48_520.5081m/z	0.575053	0.490102	+	1.13928
PDb	alpha-Tocopherolquinone	HMDB0034408	17.48_447.3822m/z	0.860185	0.407525	+	1.13781
PDb	Annomutacin	HMDB0031749	17.43_647.4851m/z	0.869666	0.66517	-	-1.07451
PDb	DG(14:0/0:0/18:2n6)	HMDB0055967	17.43_579.4990m/z	0.0308246	0.801197	-	-1.14254
PDb	Hericene A	HMDB0041179	17.43_579.4010m/z	1.83258	0.159194	-	-2.78559
PDb	PS(18:0/22:4(7Z,10Z,13Z,16Z))	HMDB0112382	17.40_840.5724m/z	1.77679	0.130505	-	-1.47899
PDb	Trihexosylceramide (d18:1/16:0)	HMDB0004879	17.38_1046.6604m/z	1.15035	0.306879	-	-1.25537
PDb	2'-Apo-beta-carotenal	HMDB0035150	17.38_553.3435m/z	0.520353	0.646871	-	-1.0379
PDb	Palmitoyl sphingomyelin	HMDB0061712	17.48_747.5406m/z	1.29711	0.588867	-	-1.14398
PDb	PC(18:4(6Z,9Z,12Z,15Z)/18:4(6Z,9Z,12Z,15Z))	HMDB0008240	17.51_774.5041m/z	2.64675	0.00918759	-	-1.97023
PDb	AS 1-5	HMDB0032843	17.51_738.5485m/z	1.09892	0.152715	-	-1.25775
PDb	LysoPC(24:1(15Z))	HMDB0010406	17.51_588.4358m/z	1.12222	0.184206	-	-1.27445
PDb	15beta-Hydroxydesogestrel	HMDB0060707	17.25_653.4536m/z	0.742501	0.30001	-	-2.40964
PDb	28-Glucopyranosyl-3-methyloleanolic acid	HMDB0036966	17.25_615.4225m/z	0.679747	0.39507	-	-1.6034
PDb	Neoannonin B	HMDB0037117	17.66_606.4854n	0.79857	0.821869	-	-1.07685
PDb	CL(22:5(7Z,10Z,13Z,16Z,19Z)/22:6(4Z,7Z,10Z,13Z,16Z,19Z)/22:6(4Z,7Z,10Z,13Z,16Z,19Z)/18:1(11Z))	HMDB0059508	17.51_799.5069m/z	0.918581	0.930989	+	1.01827
PDb	Nigroxanthin	HMDB0037122	17.27_589.4011m/z	0.850193	0.254584	-	-6.81226
PDb	PS(20:0/20:2(11Z,14Z))	HMDB0112525	17.32_826.5946m/z	0		Equal
PDb	PC(18:3(9Z,12Z,15Z)/16:0)	HMDB0008199	17.32_756.5558m/z	0.818662	0.773349	-	-1.05562
PDb	PE-NMe2(16:0/20:5(5Z,8Z,11Z,14Z,17Z))	HMDB0113952	17.30_798.5637m/z	1.53724	0.194007	-	-1.40248
PDb	alpha-Tocopherol succinate	HMDB0033685	17.30_553.3862m/z	1.56955	0.234535	-	-1.5367
PDb	4ÃŽÂ±-formyl-5ÃŽÂ±-cholesta-8,24-dien-3ÃŽÂ²-ol	HMDB0062389	17.30_445.3667m/z	0.587274	0.863711	-	-1.01529
PDb	alpha-Tocopherolquinone	HMDB0034408	17.74_447.3825m/z	1.42284	0.12756	+	1.36571
PDb	PE-NMe2(20:2(11Z,14Z)/22:6(4Z,7Z,10Z,13Z,16Z,19Z))	HMDB0114265	17.71_876.6089m/z	0.800082	0.329877	-	0
PDb	PC(18:3(9Z,12Z,15Z)/20:4(5Z,8Z,11Z,14Z))	HMDB0008213	17.71_826.5357m/z	2.2962	0.0400567	-	-1.2697
PDb	PE-NMe2(18:4(6Z,9Z,12Z,15Z)/18:1(11Z))	HMDB0114158	17.71_788.5205m/z	1.69644	0.194533	-	-1.17098
PDb	PC(14:0/22:6(4Z,7Z,10Z,13Z,16Z,19Z))	HMDB0007892	17.69_800.5197m/z	2.40878	0.0302373	-	-1.4524
PDb	SM(d18:0/14:0)	HMDB0012085	17.69_699.5407m/z	1.44863	0.603575	-	-1.06195
PDb	PC(22:6(4Z,7Z,10Z,13Z,16Z,19Z)/16:0)	HMDB0008725	17.66_850.5354m/z	1.90504	0.11985	-	-1.46509
PDb	Rollidecin C	HMDB0031887	17.82_601.4432m/z	0.0712254	0.735468	+	1.0976
PDb	PC(P-16:0/18:4(6Z,9Z,12Z,15Z))	HMDB0011214	17.79_760.5247m/z	0.885501	0.401411	-	-4.88755
PDb	PS(15:0/22:4(7Z,10Z,13Z,16Z))	HMDB0112336	17.79_820.5074m/z	2.27816	0.0335232	-	-1.40971
PDb	PS(15:0/20:3(8Z,11Z,14Z))	HMDB0112330	17.66_794.4913m/z	2.42779	0.0328023	-	-2.24075
PDb	DG(22:6n3/0:0/22:6n3)	HMDB0056386	17.61_379.2421m/z	1.40989	0.525811	-	-1.06782
PDb	3-O-Sulfogalactosylceramide (d18:1/20:0)	HMDB0012315	17.56_853.6140m/z	0		Equal
PDb	Methyltestosterone	HMDB0015655	17.56_605.4538m/z	1.18811	0.345937	+	17.7517
PDb	MG(0:0/22:0/0:0)	HMDB0011551	17.61_453.3331m/z	0.392377	0.854963	+	1.02848
PDb	DG(16:0/0:0/18:4n3)	HMDB0056031	17.56_553.4589m/z	2.14197	0.0162956	+	1.14425
PDb	PE-NMe2(15:0/18:3(9Z,12Z,15Z))	HMDB0113922	17.53_750.5035m/z	2.58838	0.01908	-	-1.5568
PDb	Cyclohexaneundecanoic acid	HMDB0030997	17.53_559.4713m/z	0.780656	0.349587	-	-1.33126
PDb	CL(i-12:0/18:2(9Z,11Z)/18:2(9Z,11Z)/i-20:0)	HMDB0080747	17.66_712.4842m/z	0.785241	0.988403	-	-1.00728
PDb	PE(P-18:1(11Z)/18:2(9Z,12Z))	HMDB0011409	17.64_743.5666m/z	0.742539	0.721738	-	-1.04684
PDb	Glucosylceramide (d18:1/16:0)	HMDB0004971	17.64_722.5540m/z	1.01935	0.583164	-	-1.06089
PDb	Panaxatriol	HMDB0038244	16.89_499.3751m/z	0.900593	0.336176	+	1.12588
PDb	Persenone B	HMDB0035959	16.94_427.2811m/z	0.533579	0.576144	+	1.07076
PDb	5-Hydroxy-7-tetracosanone	HMDB0035633	16.94_391.3560m/z	0.613615	0.795276	-	-1.03923
PDb	3-octenoylglycine	HMDB0094802	16.74_421.2293m/z	0.380302	0.998163	+	1.00034
PDb	PS(14:1(9Z)/24:0)	HMDB0112319	16.72_840.5743m/z	0.721946	0.327425	+
PDb	Chenodeoxycholic acid sulfate	HMDB0002522	7.68_472.2517n	0.589895	0.375217	+	2.25995
PDb	DG(15:0/0:0/18:3n3)	HMDB0056003	16.82_577.4819m/z	1.01795	0.194601	-	-1.39208
PDb	LysoPC(24:1(15Z))	HMDB0010406	17.11_588.4382m/z	0.636142	0.328559	+	1.17168
PDb	PG(18:0/18:3(9Z,12Z,15Z))	HMDB0010607	17.09_790.5587m/z	1.52323	0.674717	-	-1.09861
PDb	(1S,16R)-5,7,11-trihydroxy-8,8,10,16-tetramethyl-3-[1-(2-methyl-1,3-thiazol-4-yl)prop-1-en-2-yl]-12-methylidene-17-oxa-4-azabicyclo[14.1.0]heptadec-4-en-9-one	HMDB0127534	17.19_469.2504m/z	1.03287	0.267058	+	1.24184
PDb	Muricatin C	HMDB0029963	17.17_661.4644m/z	0.202926	0.767205	+	1.28341
PDb	Tiglylcarnitine	HMDB0002366	17.17_509.2846m/z	0.768068	0.433024	+	1.08735
PDb	PS(18:0/20:3(8Z,11Z,14Z))	HMDB0012382	17.14_814.5576m/z	1.06133	0.491469	-	-1.27717
PDb	5-Methoxycanthin-6-one	HMDB0030227	17.01_283.1067m/z	1.46797	0.300075	+	1.27228
PDb	DG(15:0/18:4(6Z,9Z,12Z,15Z)/0:0)	HMDB0007077	16.99_619.4307m/z	0.743588	0.55656	-	-1.18873
PDb	2-Methoxyacetaminophen sulfate	HMDB0062550	4.09_261.0300n	1.07535	0.403671	-	-1.9422
PDb	TG(18:0/16:0/20:4(8Z,11Z,14Z,17Z))	HMDB0044744	16.94_905.7566m/z	0.586837	0.368393	+	1.19701
PDb	TG(18:2(9Z,12Z)/16:0/20:5(5Z,8Z,11Z,14Z,17Z))	HMDB0010475	16.94_877.7256m/z	1.03597	0.15768	-	-1.3082
PDb	TG(16:0/16:0/18:2(9Z,12Z))	HMDB0005362	16.94_853.7255m/z	0.813144	0.554864	+	1.16693
PDb	TG(16:0/18:2(9Z,12Z)/18:4(6Z,9Z,12Z,15Z))	HMDB0044271	16.94_851.7095m/z	0.46934	0.607511	-	-1.16437
PDb	PE-NMe2(9M5/9D3)	HMDB0114737	16.94_810.5259m/z	0.374144	0.50948	-	-1.17935
PDb	Nicardipine	HMDB0014760	17.01_462.2014m/z	1.68322	0.122879	+	1.4497
PDb	TG(18:1(9Z)/20:3n6/18:2(9Z,12Z))	HMDB0050066	17.17_906.7650n	0.262218	0.435525	+	1.1677
PDb	Ichangin 4-glucoside	HMDB0039340	17.01_615.2443m/z	1.52291	0.215252	+	1.30091
PDb	PC(o-18:1(9Z)/18:2(9Z,12Z))	HMDB0013429	18.77_792.5875m/z	0.513634	0.732688	+	1.03621
PDb	PE-NMe2(20:1(11Z)/18:3(9Z,12Z,15Z))	HMDB0114220	18.75_778.5718m/z	1.18086	0.207281	-	-1.23555
PDb	Schleicherastatin 2	HMDB0035803	18.75_483.3801m/z	1.90451	0.0657308	+	1.24452
PDb	PC(P-18:1(11Z)/22:5(7Z,10Z,13Z,16Z,19Z))	HMDB0011294	19.00_840.5873m/z	1.43852	0.128934	-	-1.28054
PDb	13'-Hydroxy-alpha-tocopherol	HMDB0012559	18.75_429.3718m/z	1.2784	0.218242	+	1.13421
PDb	Cohibin C	HMDB0035397	18.87_599.5026m/z	1.58148	0.66529	+	1.10599
PDb	PS(18:0/20:4(8Z,11Z,14Z,17Z))	HMDB0010165	18.60_856.5064m/z	0.286369	0.819307	-	-1.26592
PDb	DG(14:1(9Z)/18:4(6Z,9Z,12Z,15Z)/0:0)	HMDB0007048	18.60_581.4171m/z	0		Equal
PDb	PS(20:0/18:0)	HMDB0112516	18.58_858.5591m/z	1.6151	0.0939127	+	1.13216
PDb	PS(20:1(11Z)/20:3(8Z,11Z,14Z))	HMDB0112555	18.55_862.5542m/z	1.88954	0.0835279	+	1.17943
PDb	PS(15:0/22:2(13Z,16Z))	HMDB0116749	18.55_824.5388m/z	1.83812	0.359741	+	1.07227
PDb	PC(20:0/15:0)	HMDB0008264	18.53_814.5715m/z	1.18954	0.444291	-	-1.07168
PDb	PC(P-16:0/18:2(9Z,12Z))	HMDB0011211	18.53_742.5744m/z	0.536359	0.817852	-	-1.02064
PDb	DG(18:1(11Z)/20:4(8Z,11Z,14Z,17Z)/0:0)	HMDB0007200	18.70_665.5130m/z	1.5141	0.521153	+	1.16001
PDb	LysoPC(16:0)	HMDB0010382	18.65_478.3283m/z	2.43839	0.0169794	-	-1.20919
PDb	DG(15:0/18:0/0:0)	HMDB0007071	19.02_627.4952m/z	1.59289	0.482997	-	-1.10949
PDb	PS(20:0/20:0)	HMDB0112523	19.35_886.5908m/z	1.47278	0.0724725	-	-1.22471
PDb	DG(22:2(13Z,16Z)/22:6(4Z,7Z,10Z,13Z,16Z,19Z)/0:0)	HMDB0007672	19.35_703.5631m/z	0.793147	0.286552	+	22.2274
PDb	PC(15:0/24:1(15Z))	HMDB0007960	19.30_868.6189m/z	0.973979	0.732094	-	-1.06519
PDb	PE-NMe2(24:1(15Z)/14:1(9Z))	HMDB0114632	19.30_822.5983m/z	2.52792	0.0200613	-	-1.35247
PDb	PC(18:0/16:0)	HMDB0008034	19.27_762.6004m/z	1.25205	0.912318	-	-1.01609
PDb	PC(o-20:1(11Z)/20:4(8Z,11Z,14Z,17Z))	HMDB0013444	19.45_844.6184m/z	1.01765	0.307401	-	-1.1079
PDb	DG(18:1(9Z)/22:5(7Z,10Z,13Z,16Z,19Z)/0:0)	HMDB0007236	19.45_691.5267m/z	1.42833	0.537644	+	1.13873
PDb	PC(18:0/18:1(11Z))	HMDB0008037	19.43_788.6162m/z	2.53682	0.0158333	-	-1.29146
PDb	PE(22:5(7Z,10Z,13Z,16Z,19Z)/P-18:0)	HMDB0009676	19.12_822.5377m/z	1.01481	0.364278	+	2.16739
PDb	PC(18:0/20:3(8Z,11Z,14Z))	HMDB0008047	19.12_812.6162m/z	2.35215	0.0474179	-	-1.13176
PDb	Galabiosylceramide (d18:1/24:1(15Z))	HMDB0004837	19.10_994.7166m/z	0.722077	0.645955	+	1.11877
PDb	FAHFA(16:1(9Z)/13-O-16:0)	HMDB0112161	19.07_553.4226m/z	0		Equal
PDb	DG(20:3(8Z,11Z,14Z)/22:6(4Z,7Z,10Z,13Z,16Z,19Z)/0:0)	HMDB0007498	19.02_713.5111m/z	1.23366	0.878154	+	1.03693
PDb	1-(1,2,3,4,5-Pentahydroxypent-1-yl)-1,2,3,4-tetrahydro-beta-carboline-3-carboxylate	HMDB0012492	4.42_366.1419n	1.19107	0.310647	-	-3.09602
PDb	Pregnanetriol	HMDB0006070	19.25_337.2726m/z	1.41963	0.594356	+	1.08249
PDb	PC(o-18:0/22:6(4Z,7Z,10Z,13Z,16Z,19Z))	HMDB0013422	19.20_842.6030m/z	1.78337	0.116533	-	-1.21728
PDb	DG(18:1n7/0:0/22:6n3)	HMDB0056196	19.20_689.5110m/z	1.50688	0.705626	+	1.07068
PDb	PE(20:1(11Z)/18:4(6Z,9Z,12Z,15Z))	HMDB0009261	18.51_748.5250m/z	1.49709	0.156083	-	-1.29531
PDb	PS(18:0/20:4(8Z,11Z,14Z,17Z))	HMDB0010165	18.02_834.5248m/z	0.912292	0.72243	+	1.03119
PDb	PS(15:0/20:2(11Z,14Z))	HMDB0112328	18.02_796.5072m/z	2.03051	0.0619553	-	-1.37191
PDb	PS(18:0/22:6(4Z,7Z,10Z,13Z,16Z,19Z))	HMDB0010167	17.97_858.5233m/z	0.776763	0.167458	+	1.29761
PDb	1-O-beta-D-Glucopyranosyl-2,3-di-O-palmitoylglycerol	HMDB0031680	17.90_713.5560m/z	1.15838	0.266826	+	1.37714
PDb	9'-Carboxy-gamma-chromanol	HMDB0012868	17.87_775.5114m/z	0.602501	0.902327	-	-1.02536
PDb	PC(16:0/18:3(9Z,12Z,15Z))	HMDB0007975	17.87_756.5533m/z	2.17625	0.0739544	-	-1.18967
PDb	PC(15:0/20:4(8Z,11Z,14Z,17Z))	HMDB0007950	17.94_768.5501m/z	1.47741	0.312588	-	-1.11035
PDb	Muricatacin	HMDB0038685	16.72_591.4591m/z	0.434871	0.948729	-	-1.0109
PDb	PC(18:1(9Z)/18:2(9Z,12Z))	HMDB0008105	18.43_784.5846m/z	2.11877	0.0453512	-	-1.14211
PDb	13'-Hydroxy-alpha-tocopherol	HMDB0012559	18.43_429.3718m/z	0.180668	0.995763	+	1.00083
PDb	Schleicherastatin 2	HMDB0035803	18.41_483.3801m/z	1.09175	0.663364	+	1.05226
PDb	PS(18:1(11Z)/20:2(11Z,14Z))	HMDB0112394	18.36_836.5387m/z	1.45575	0.162482	-	-1.32962
PDb	PS(20:1(11Z)/18:4(6Z,9Z,12Z,15Z))	HMDB0116761	18.36_827.5524m/z	0.981449	0.340278	+	1.18676
PDb	Panaxatriol	HMDB0038244	18.51_499.3752m/z	1.51206	0.123303	+	1.22151
PDb	PS(20:1(11Z)/22:5(7Z,10Z,13Z,16Z,19Z))	HMDB0112563	18.48_886.5539m/z	1.39663	0.17521	+	1.26452
PDb	PC(20:4(8Z,11Z,14Z,17Z)/P-18:0)	HMDB0008489	18.46_838.5719m/z	0.507876	0.711335	-	-1.07289
PDb	Deoxycholic acid 3-glucuronide	HMDB0002596	13.08_568.3252n	0.504692	0.792186	-	-1.06296
PDb	LysoPC(16:0)	HMDB0010382	18.26_478.3283m/z	1.05557	0.443327	-	-1.03817
PDb	PC(18:1(11Z)/22:6(4Z,7Z,10Z,13Z,16Z,19Z))	HMDB0008090	18.21_854.5660m/z	0.475127	0.230724	+	1.0898
PDb	PC(18:1(9Z)/22:6(4Z,7Z,10Z,13Z,16Z,19Z))	HMDB0008123	18.21_832.5840m/z	0.718753	0.837295	-	-1.01708
PDb	PC(16:0/18:3(9Z,12Z,15Z))	HMDB0007975	18.31_778.5346m/z	1.19492	0.439831	-	-1.10286
PDb	PC(15:0/P-18:0)	HMDB0007962	18.31_776.5548m/z	1.15362	0.443079	-	-1.14377
PDb	2-{[hydroxy(2-methoxyphenyl)methylidene]amino}acetic acid	HMDB0126552	7.98_209.0684n	1.08729	0.328889	-	-5595.6
PDb	LysoPA(a-25:0/0:0)	HMDB0114762	18.31_569.4168m/z	0		Equal
PDb	TG(15:0/18:4(6Z,9Z,12Z,15Z)/20:5(5Z,8Z,11Z,14Z,17Z))	HMDB0043681	18.29_891.7037m/z	0.869797	0.345308	-	-24.237
PDb	PE(22:1(13Z)/14:1(9Z))	HMDB0009515	18.29_761.5775m/z	1.70549	0.0624684	-	-1.10393
PDb	PE(20:0/18:2(9Z,12Z))	HMDB0009225	18.29_754.5730m/z	1.32078	0.197321	-	-1.39254
PDb	MG(18:3(6Z,9Z,12Z)/0:0/0:0)	HMDB0011569	18.29_727.5114m/z	1.13056	0.686985	+	1.11169
PDb	LysoPC(20:3(8Z,11Z,14Z))	HMDB0010394	15.69_545.3474n	1.26565	0.444172	-	-1.05993
PDb	1,2-Di-O-(8-hexadecenoyl)-3-O-(6-sulfoquinovopyranosyl)glycerol	HMDB0031134	15.88_407.2426m/z	1.43402	0.128427	+	1.37384
PDb	20-Deoxynarasin	HMDB0030449	15.88_386.2560m/z	1.82127	0.242605	+	1.21272
PDb	3-hydroxypristanic acid	HMDB0061651	15.90_337.2715m/z	1.45089	0.310666	+	1.09245
PDb	Taraxacolide 1-O-b-D-glucopyranoside	HMDB0035610	15.90_411.2026m/z	1.91275	0.137383	+	1.16831
PDb	Austalide J	HMDB0030156	15.90_409.2023m/z	1.8035	0.133506	+	1.15631
PDb	Glycerophosphocholine	HMDB0000086	15.84_240.0989m/z	0.589014	0.749965	+	1.03017
PDb	10,20-Dihydroxyeicosanoic acid	HMDB0031923	15.82_327.2883m/z	0.720037	0.328695	+
PDb	MG(0:0/22:6(4Z,7Z,10Z,13Z,16Z,19Z)/0:0)	HMDB0011557	15.86_385.2725m/z	1.49988	0.0771903	+	1.32012
PDb	LysoPC(18:1(11Z))	HMDB0010385	15.84_1043.7032m/z	1.49587	0.274089	-	-1.15977
PDb	Phaeophorbide b	HMDB0031149	15.84_624.2796m/z	1.12369	0.360463	+	1.08393
PDb	PE(P-16:0e/0:0)	HMDB0011152	16.00_482.2610m/z	0.756601	0.688841	-	-1.044
PDb	Polyporusterone B	HMDB0038496	16.04_477.3190m/z	0.453426	0.857279	+	1.02084
PDb	PS(15:0/20:2(11Z,14Z))	HMDB0112328	16.04_387.7685m/z	0.0695983	0.686339	+	1.0621
PDb	4',7-Dihydroxy-2'-methoxy-3'-prenylisoflavan	HMDB0034010	16.04_341.1764m/z	0.453082	0.978976	+	1.00297
PDb	(3a,5b,7a,12a)-24-[(carboxymethyl)amino]-1,12-dihydroxy-24-oxocholan-3-yl-b-D-Glucopyranosiduronic acid	HMDB0002472	15.94_659.3758m/z	0.123012	0.796644	-	-1.12909
PDb	LysoPC(P-18:1(9Z))	HMDB0010408	15.80_528.3418m/z	0.514778	0.936123	-	-1.01021
PDb	LysoPC(16:0)	HMDB0010382	15.67_478.3280m/z	0.978105	0.604638	-	-1.01968
PDb	4-[(1E)-1-{4-[2-(dimethylamino)ethoxy]phenyl}-2-phenylbut-1-en-1-yl]-2-methoxyphenol	HMDB0142532	15.67_462.2021m/z	0		Equal
PDb	Molybdopterin precursor Z	HMDB0011683	15.67_346.0550m/z	1.05482	0.621265	+	1.08291
PDb	Sambacin	HMDB0038883	15.56_523.2197m/z	0.848686	0.415102	+	1.08155
PDb	alpha-oxycodol	HMDB0061077	11.20_317.1621n	1.34131	0.0640078	-	-44.5207
PDb	11'-Carboxy-alpha-tocotrienol	HMDB0012516	15.56_432.3100m/z	0.675633	0.783471	-	-1.19835
PDb	1-hexadecyl-glycero-3-phosphate	HMDB0062325	15.56_397.2704m/z	0.982804	0.25201	-	-2.39151
PDb	LysoPE(0:0/22:5(7Z,10Z,13Z,16Z,19Z))	HMDB0011495	15.61_528.3080m/z	1.99782	0.0739441	-	-1.22779
PDb	MG(22:6(4Z,7Z,10Z,13Z,16Z,19Z)/0:0/0:0)	HMDB0011587	16.58_402.2759n	0.642024	0.399346	+	1.168
PDb	Flavidulol C	HMDB0039150	15.77_479.2967m/z	0.776991	0.535417	+	1.09621
PDb	Docosadienoate (22:2n6)	HMDB0061714	15.80_354.3356m/z	0		Equal
PDb	Palmitoyl glucuronide	HMDB0010331	15.71_436.3258m/z	1.51481	0.266129	+	1.12357
PDb	Nelfinavir	HMDB0014365	15.71_284.6649m/z	1.083	0.421658	-	-1.07934
PDb	2-(5,8-Tetradecadienyl)cyclobutanone	HMDB0037519	15.71_280.2623m/z	1.19416	0.0624932	-	-1.65799
PDb	rac-4-Hydroxy-4-O-(beta-D-glucuronide)-all-trans-retinyl acetate	HMDB0060141	15.73_543.2555m/z	0.957355	0.416902	-	-2.11555
PDb	Ganglioside GM2 (d18:0/26:0)	HMDB0011907	15.71_760.4860m/z	0.282705	0.845472	+	1.04115
PDb	PC(18:0/18:1(11Z))	HMDB0008037	18.77_787.6085n	1.65493	0.235142	-	-1.08617
PDb	LysoPE(0:0/14:1(9Z))	HMDB0011471	16.47_406.2369m/z	0.938175	0.639217	-	-1.05087
PDb	Rishitin	HMDB0035593	16.47_223.1684m/z	0.362793	0.485643	-	-1.15646
PDb	Heteroxanthin	HMDB0036873	16.45_565.4070m/z	1.27827	0.252988	+	22.5001
PDb	8-Oxohexadecanoic acid	HMDB0030972	16.45_563.4277m/z	0.769863	0.420221	+	1.14023
PDb	N4-Acetylsulfamethoxazole	HMDB0013854	7.61_295.0620n	0		Equal
PDb	LysoPE(22:0/0:0)	HMDB0011520	16.47_560.3678m/z	0.749657	0.586162	-	-1.08039
PDb	LysoPC(P-18:1(9Z))	HMDB0010408	16.47_538.3860m/z	0.924092	0.361216	-	-1.15029
PDb	LysoPC(16:0)	HMDB0010382	15.48_495.3315n	1.9065	0.0833938	-	-1.365
PDb	Geijerone	HMDB0038194	15.50_178.1353n	0.61677	0.308166	+	1.23541
PDb	1-Acetoxy-2-hydroxy-5,12,15-heneicosatrien-4-one	HMDB0035273	16.40_423.2498m/z	1.0809	0.258498	+	1.25944
PDb	Pyranomammea C	HMDB0033688	16.65_389.1972m/z	0.666206	0.771177	-	-1.07
PDb	PS(24:1(15Z)/14:1(9Z))	HMDB0112911	16.69_816.5716m/z	0.698314	0.329877	-	0
PDb	Goshuyic acid	HMDB0000560	16.69_471.3436m/z	0.32562	0.937751	-	-1.00968
PDb	MG(20:3(11Z,14Z,17Z)/0:0/0:0)	HMDB0011575	16.56_403.2812m/z	0.948418	0.529677	+	1.10045
PDb	LysoPA(0:0/16:0)	HMDB0007849	16.60_411.2494m/z	0.907592	0.419641	+	1.19692
PDb	PS(14:0/18:2(9Z,12Z))	HMDB0012336	16.58_732.4781m/z	2.48732	0.0032428	-	-1.52865
PDb	PG(i-14:0/a-13:0)	HMDB0116690	16.58_685.4641m/z	0		Equal
PDb	22-Acetylpriverogenin B	HMDB0034645	16.58_539.3694m/z	0.696404	0.978212	-	-1.00495
PDb	Deacetyldiltiazem	HMDB0002873	8.56_372.1500n	1.18695	0.32784	+	4238.2
PDb	5-Hydroxybuspirone	HMDB0061109	16.19_419.2758m/z	1.06209	0.955525	+	1.00798
PDb	(1S,4R)-10-Hydroxyfenchone glucoside	HMDB0033226	16.19_363.2030m/z	0.694322	0.340353	-	-1.17012
PDb	PC(18:1(11Z)/16:1(9Z))	HMDB0008068	16.04_780.5492m/z	0.806889	0.385313	-	-1.10131
PDb	LysoPC(24:1(15Z))	HMDB0010406	16.06_606.4485m/z	0		Equal
PDb	PS(14:1(9Z)/16:1(9Z))	HMDB0012344	16.13_704.4468m/z	2.17362	0.010319	-	-1.36915
PDb	LysoPE(0:0/22:1(13Z))	HMDB0011491	16.13_536.3701m/z	0.343286	0.530923	+	1.07618
PDb	Barringtogenol C	HMDB0034525	16.13_513.3542m/z	0.52532	0.867573	+	1.03136
PDb	5-Methylcytidine	HMDB0000982	16.13_240.0989m/z	0.233395	0.77444	+	1.0486
PDb	LysoPE(18:0/0:0)	HMDB0011130	16.10_464.3126m/z	0.665103	0.75889	-	-1.03357
PDb	Finasteride	HMDB0001984	16.10_373.2833m/z	1.46157	0.0351908	+	1.95436
PDb	LysoPC(P-18:1(9Z))	HMDB0010408	16.09_528.3414m/z	0.558904	0.958421	-	-1.00962
PDb	Oryzalic acid B	HMDB0038693	16.22_383.2419m/z	0.789483	0.224315	+	1.24685
PDb	2,4-octadienoylglycine	HMDB0094787	16.24_417.1978m/z	1.31541	0.689533	-	-1.0392
PDb	Austalide L	HMDB0030158	16.24_411.2180m/z	2.02676	0.00601874	+	1.57505
PDb	1-eicosanoyl-glycero-3-phosphate	HMDB0062315	16.24_449.3023m/z	0		Equal
PDb	Hexacosanoyl carnitine	HMDB0006347	16.22_540.4978m/z	1.52679	0.0750093	-	-1.30682
PDb	2-Hepteneoylglycine	HMDB0094728	16.26_393.1978m/z	0.930343	0.624423	+	1.06549
PDb	PC(18:1(9Z)e/2:0)	HMDB0011148	16.24_550.3857m/z	0.528799	0.824514	+	1.04576
PDb	LysoPE(0:0/18:0)	HMDB0011129	16.24_526.2873m/z	1.56671	0.0706782	-	-1.1818
PDb	Bismurrayafoline E	HMDB0037741	12.69_374.2084m/z	0.72512	0.500264	-	-1.42694
PDb	[5-(3-{[3,4-dihydroxy-5-(hydroxymethyl)oxolan-2-yl]oxy}-5,7-dihydroxy-4-oxo-4H-chromen-2-yl)-2-hydroxyphenyl]oxidanesulfonic acid	HMDB0132728	3.11_532.0769m/z	1.7161	0.140613	-	-13.3996
PDb	Diplodiatoxin	HMDB0031471	13.67_308.1976n	0.55682	0.992955	+	1.00031
PDb	1-(1,2,3,4,5-Pentahydroxypent-1-yl)-1,2,3,4-tetrahydro-beta-carboline-3-carboxylate	HMDB0012492	3.06_367.1493m/z	0.826346	0.702345	-	-1.03867
PDb	Arginyl-Proline	HMDB0028717	3.06_254.1602m/z	0.369773	0.936988	+	1.02041
PDb	3,4,5-trihydroxy-6-{3-[3-(4-methoxyphenyl)-3-oxopropyl]phenoxy}oxane-2-carboxylic acid	HMDB0135636	3.03_471.1045m/z	0.999302	0.538366	+	1.12739
PDb	N-acetyl-O-acetylneuraminate	HMDB0060492	3.13_316.1022m/z	1.08554	0.329877	-	0
PDb	Erinapyrone B	HMDB0041427	3.22_107.0490m/z	1.36326	0.403122	+	1.03819
PDb	Toluene	HMDB0034168	3.22_93.0697m/z	0.955679	0.984106	-	-1.00088
PDb	Bezafibrate	HMDB0015465	3.20_379.1427m/z	0		Equal
PDb	Cefprozil	HMDB0015281	3.13_434.0758m/z	1.64177	0.152084	-	-3.15285
PDb	N-(4-aminobutyl)-3-(3,4-dihydroxyphenyl)propanimidic acid	HMDB0139534	2.83_270.1805m/z	0		Equal
PDb	Dihyroxy-1H-indole glucuronide I	HMDB0059997	2.76_326.0864m/z	0.65336	0.89138	-	-1.02852
PDb	N-Methylcalystegine C1	HMDB0036394	3.67_238.1293m/z	0.310213	0.754011	+	1.2427
PDb	6-[(E)-2-(4-hydroxyphenyl)ethenyl]-4-methoxy-5,6-dihydro-2H-pyran-2-one	HMDB0136947	3.65_264.1221m/z	1.1487	0.309297	-	-16.3709
PDb	Prolylphenylalanine	HMDB0011179	3.87_263.1382m/z	0		Equal
PDb	Rutacridone	HMDB0033852	13.73_307.1200n	1.18096	0.330099	-	-235.814
PDb	N-Acetylmuramate	HMDB0060493	3.72_326.1452m/z	1.03321	0.476777	+	1.08766
PDb	Erythroskyrin	HMDB0030464	3.24_478.2217m/z	0.559456	0.577287	+	1.05126
PDb	Methyl 3-methyl-1-butenyl disulfide	HMDB0038890	3.42_166.0725m/z	1.07542	0.354562	+	1.13391
PDb	Pipermethystine	HMDB0033486	3.33_288.1221m/z	0.940363	0.476588	+	1.55727
PDb	3,4,5-trihydroxy-6-(3,4,5-trihydroxycyclohex-1-ene-1-carbonyloxy)oxane-2-carboxylic acid	HMDB0130161	3.28_333.0809m/z	0		Equal
PDb	3-{3-[(3,3-dimethyloxiran-2-yl)methyl]-4-hydroxyphenyl}-2-hydroxypropanoic acid	HMDB0133197	3.27_284.1481m/z	0.541708	0.534234	-	-2.65116
PDb	7-beta-D-Glucopyranosyloxybutylidenephthalide	HMDB0034752	3.50_411.1023m/z	1.21162	0.338159	-	-4.45067
PDb	Chymopapain	HMDB0029845	3.50_287.9841m/z	1.18534	0.344248	-	-2.28025
PDb	gamma-Glutamyl-S-(1-propenyl)cysteine sulfoxide	HMDB0031870	3.50_271.0741m/z	1.487	0.204915	-	-2.84044
PDb	N-(5-Amino-2-hydroxybenzoyl)glycine	HMDB0061683	3.50_211.0706m/z	1.84298	0.0593348	+	2.59918
PDb	5-Fluorouridine monophosphate	HMDB0060397	1.75_307.0142m/z	1.55993	0.0738323	+	2.01166
PDb	Acetaminophen cystein	HMDB0060559	1.75_293.0347m/z	0.820956	0.166395	+
PDb	N-(gamma-Glutamyl)ethanolamine	HMDB0039222	1.87_155.0811m/z	0		Equal
PDb	Piperidine	HMDB0034301	1.82_86.0963m/z	0.531712	0.503232	-	-1.04296
PDb	Dambonitol	HMDB0033942	1.78_439.1783m/z	0.641081	0.893972	+	1.19702
PDb	MG(20:4(8Z,11Z,14Z,17Z)/0:0/0:0)	HMDB0011579	15.88_378.2756n	1.32395	0.264563	+	1.17802
PDb	2',2'-Difluorodeoxyuridine	HMDB0060727	1.78_309.0260m/z	1.20087	0.252352	+	1.5954
PDb	Tyramine-O-sulfate	HMDB0006409	1.78_218.0472m/z	0.729611	0.275927	-	-2.32177
PDb	(3-{5-hydroxy-7-methoxy-4-oxo-8-[3,4,5-trihydroxy-6-(hydroxymethyl)oxan-2-yl]-4H-chromen-2-yl}phenyl)oxidanesulfonic acid	HMDB0127209	1.51_527.0834m/z	0		Equal
PDb	Toluene	HMDB0034168	1.51_93.0697m/z	1.74335	0.0838518	+	1.66546
PDb	xi-4-Hydroxy-4-methyl-2-cyclohexen-1-one	HMDB0033629	1.51_91.0541m/z	1.25484	0.319319	-	-1.06277
PDb	{5-[6-(3,4-dihydroxyphenyl)-8,13-dihydroxy-4-oxo-3,11-dioxatricyclo[8.4.0.0Ã‚Â²,Ã¢ÂÂ·]tetradeca-1(10),2(7),8-trien-12-yl]-2-hydroxyphenyl}oxidanesulfonic acid	HMDB0124855	1.53_550.0987m/z	0		Equal
PDb	gamma-L-Glutamyl-L-methionine sulfoxide	HMDB0038613	1.55_277.0843m/z	0		Equal
PDb	Glucoiberin	HMDB0038406	1.62_388.0193m/z	0.333526	0.76644	-	-1.02523
PDb	Hydroxyprolyl-Valine	HMDB0028876	1.58_263.1592m/z	0		Equal
PDb	5-Hydroxy-L-tryptophan	HMDB0000472	1.58_221.0913m/z	0.751169	0.562631	+	1.18038
PDb	(x)-1,2-Propanediol 1-O-b-D-glucopyranoside	HMDB0033065	2.34_256.1399m/z	0.293873	0.781249	+	1.1949
PDb	5-alpha-Dihydrotestosterone glucuronide	HMDB0006203	13.36_466.2561n	0.761365	0.959828	+	1.05624
PDb	(x)-1,2-Propanediol 1-O-b-D-glucopyranoside	HMDB0033065	2.63_256.1395m/z	0.287082	0.897889	+	1.08801
PDb	6-Sulfatoxymelatonin	HMDB0041815	2.58_293.0602m/z	0.794646	0.76046	+	1.108
PDb	2-(3-Carboxy-3-aminopropyl)-L-histidine	HMDB0011655	2.14_289.1499m/z	1.12601	0.516451	+	1.18729
PDb	2-amino-4-({1-[(carboxymethyl)-C-hydroxycarbonimidoyl]-2-{[2-(3,5-dihydroxyphenyl)-2-hydroxy-1-(4-hydroxyphenyl)ethyl]sulfanyl}ethyl}-C-hydroxycarbonimidoyl)butanoic acid	HMDB0128533	1.98_298.5691m/z	0		Equal
PDb	{10-hydroxy-8,8-dimethyl-2-oxo-2H,8H,9H,10H-pyrano[2,3-h]chromen-9-yl}oxidanesulfonic acid	HMDB0138062	1.91_343.0494m/z	1.28773	0.296363	-	-1.58377
PDb	2-Methyl-3-(methyldithio)furan	HMDB0040199	2.12_321.0113m/z	0.709308	0.836268	-	-1.23443
PDb	Ganglioside GA1 (d18:1/26:1(17Z))	HMDB0004907	15.77_1364.8954n	0.581459	0.570564	+	1.08199
PDb	Tyrosyl-Proline	HMDB0029113	2.07_296.1598m/z	0		Equal
PDb	Glutamylphenylalanine	HMDB0029156	5.24_611.2315m/z	1.22598	0.174032	-	-1.7696
PDb	1-Stearoylglycerophosphoglycerol	HMDB0061697	5.24_268.1537m/z	0.672419	0.664791	+	1.52392
PDb	5-(3',5'-Dihydroxyphenyl)-gamma-valerolactone	HMDB0041692	5.24_226.1065m/z	0.785592	0.594796	+	1.72767
PDb	5-Fluorouridine	HMDB0060396	5.17_301.0235m/z	1.41512	0.0870695	-	0
PDb	Sulfamoxole	HMDB0015688	5.14_300.1007m/z	0		Equal
PDb	N,N,O-Tridesmethyltramadol	HMDB0060850	5.14_254.1740m/z	0.918469	0.506366	+	2.0811
PDb	8-Propanoylneosolaniol	HMDB0038562	5.27_456.2225m/z	0		Equal
PDb	Ouabain	HMDB0015224	5.37_602.3149m/z	0.938595	0.838423	+	1.02625
PDb	Bupropion	HMDB0001510	5.34_262.0962m/z	1.22205	0.260546	+
PDb	3-Chlorotyrosine	HMDB0001885	5.34_180.0207m/z	1.40398	0.221628	+	3.42881
PDb	2-Methylpropyl benzoate	HMDB0040583	5.34_179.1058m/z	1.62123	0.135326	+	1.27085
PDb	Deoxypyridinoline	HMDB0000569	5.29_445.2290m/z	1.02242	0.328695	+
PDb	6-({2-[2,4-dihydroxy-3-(3-methylbut-2-en-1-yl)phenyl]propanoyl}oxy)-3,4,5-trihydroxyoxane-2-carboxylic acid	HMDB0134167	5.39_444.1861m/z	1.22614	0.289572	+	6.896
PDb	O-Desmethylvenlafaxine glucuronide	HMDB0061172	4.89_412.1962m/z	0.67508	0.333545	-	-129.491
PDb	10-Hydroxy-8-nor-2-fenchanone glucoside	HMDB0033643	4.89_334.1854m/z	0.767236	0.385001	-	-4.09387
PDb	O-Adipoylcarnitine	HMDB0061677	4.84_322.1852m/z	0.683674	0.328695	+
PDb	Thymidine glycol	HMDB0042036	4.82_321.0664m/z	2.13729	0.0149554	+	2.22343
PDb	3,7,8,15-Scirpenetetrol	HMDB0037560	5.04_316.1747m/z	1.07508	0.589241	+	1.18183
PDb	Cephalosporin C	HMDB0060450	5.02_448.1366m/z	1.19093	0.297326	+
PDb	Dextrorphan O-glucuronide	HMDB0010341	5.02_434.2170m/z	1.50646	0.119675	-	-1439.81
PDb	O-Desmethyltramadol glucuronide	HMDB0060856	4.99_426.2119m/z	0.662665	0.347892	-	-26.9188
PDb	Citreovirenone	HMDB0033515	5.12_266.1379m/z	0.692868	0.948688	+	1.0212
PDb	4'-hydroxytrazodone	HMDB0061060	5.91_388.1523m/z	0.703746	0.328695	+
PDb	Glycyl-Tryptophan	HMDB0028852	5.91_226.0965m/z	1.18133	0.329877	-	0
PDb	S-(Hydroxymethyl)glutathione	HMDB0004662	5.86_302.0799m/z	1.23304	0.278526	+
PDb	Phenylalanyl-Glutamine	HMDB0028993	5.93_258.1251m/z	1.24319	0.177483	+
PDb	Methionyl-Phenylalanine	HMDB0028980	5.95_335.0822m/z	2.07635	0.0251842	+	2.22918
PDb	Methionine sulfoximine	HMDB0029430	5.49_361.1210m/z	1.18582	0.328695	+
PDb	7,11-Bisdeacetylvaltrate 7-(3-methylpentanoate) 11-(3-hydroxy-3-methylbutanoate)	HMDB0033655	5.46_517.2426m/z	0.509363	0.766231	-	-1.17547
PDb	Peonidin 3-rhamnoside	HMDB0038091	5.46_448.1367m/z	1.19302	0.294963	+
PDb	L-phenylalanyl-L-hydroxyproline	HMDB0011176	5.46_261.1226m/z	0		Equal
PDb	2-Hydroxy-desipramine glucuronide	HMDB0060716	5.41_481.1927m/z	0.428936	0.786024	+	1.08893
PDb	Sulfamethoxazole N1-glucuronide	HMDB0013855	5.49_430.0911m/z	0		Equal
PDb	N-Acetylglutamic acid	HMDB0001138	5.68_154.0496m/z	0.379756	0.96957	+	1.01539
PDb	Todatriol glucoside	HMDB0037260	5.63_413.1411m/z	0.899644	0.485567	-	-1.06926
PDb	6-(4-ethyl-2-methoxyphenoxy)-3,4,5-trihydroxyoxane-2-carboxylic acid	HMDB0127987	5.59_373.0866m/z	0.865897	0.290559	+	1.30034
PDb	Glutamate, gamma-methyl ester	HMDB0061715	4.17_126.0548m/z	1.78095	0.0493542	+	1.43717
PDb	3-[(5-Methyl-2-furanyl)methyl]-1H-pyrrole	HMDB0040042	4.33_144.0806m/z	0.873487	0.593086	-	-1.04941
PDb	5-(3-Pyridyl)-2-hydroxytetrahydrofuran	HMDB0062407	4.33_130.0650m/z	0.653065	0.509576	-	-1.04993
PDb	5-Methylcytidine	HMDB0000982	4.29_515.2098m/z	1.05862	0.430783	+	2.05329
PDb	Homoclausenamide	HMDB0038651	4.29_302.1159m/z	1.16231	0.328695	+
PDb	{4-[2,3-dioxo-3-(2,4,6-trihydroxy-3-methoxyphenyl)propyl]-2-methoxyphenyl}oxidanesulfonic acid	HMDB0128787	4.24_446.0738m/z	1.04635	0.143338	-	-4.30106
PDb	Thymidine glycol	HMDB0042036	4.24_321.0665m/z	0.745339	0.278851	-	-1.57894
PDb	Levosimendan	HMDB0015058	4.24_319.0710m/z	0.642534	0.310721	-	-1.62812
PDb	5'-Phosphoribosyl-N-formylglycinamide	HMDB0001308	4.24_297.0498m/z	0.645646	0.322364	-	-1.47062
PDb	5-{[(2E)-3-(3,4-dihydroxyphenyl)prop-2-enoyl]oxy}-3-hydroxy-4-(sulfooxy)cyclohex-1-ene-1-carboxylic acid	HMDB0130155	3.89_434.0763m/z	0.820585	0.609543	-	-1.85532
PDb	7-beta-D-Glucopyranosyloxybutylidenephthalide	HMDB0034752	3.89_411.1023m/z	0.80648	0.614725	-	-1.81746
PDb	6-{[2,4-dihydroxy-2,5-bis(hydroxymethyl)oxolan-3-yl]oxy}-3,4,5-trihydroxyoxane-2-carboxylic acid	HMDB0125610	3.89_357.1034m/z	2.0558	0.0254237	+	2.30514
PDb	norsertraline	HMDB0061002	3.89_292.0649m/z	0.995529	0.477764	-	-2.054
PDb	[(5-hydroxy-2-methyl-2H-chromen-2-yl)methoxy]sulfonic acid	HMDB0126424	3.89_290.0696m/z	1.15728	0.38118	-	-2.68991
PDb	3,5-Dichloro-4-hydroxy-2-methoxy-6-methylbenzoic acid	HMDB0033822	3.89_283.0128m/z	1.03722	0.450936	-	-2.09227
PDb	Chondroitin 4-sulfate	HMDB0000652	4.04_442.0652m/z	1.45372	0.234908	-	-3.27889
PDb	CDP-DG(18:2(9Z,11Z)/a-15:0)	HMDB0116048	4.68_482.7585m/z	0		Equal
PDb	Salicyluric beta-D-glucuronide	HMDB0240252	4.68_394.0738m/z	0.310829	0.920475	+	1.05906
PDb	Allyl hexenoate	HMDB0038268	4.68_119.0854m/z	0.837825	0.851012	+	1.02954
PDb	2,4,4-Trimethylcyclopentanone	HMDB0031197	4.68_109.1011m/z	0.464141	0.967923	-	-1.01563
PDb	2-Methylcyclohexanone	HMDB0031539	4.68_95.0854m/z	0.453873	0.92689	-	-1.06948
PDb	O-Desmethyltramadol glucuronide	HMDB0060856	4.66_426.2120m/z	0		Equal
PDb	Cappariloside B	HMDB0034938	4.61_514.2040m/z	0.765859	0.945036	-	-1.10332
PDb	3,7,8,15-Scirpenetetrol	HMDB0037560	4.75_316.1747m/z	1.37609	0.359675	+	1.27883
PDb	5-S-Glutathionyl-aminochrome reduced	HMDB0060086	4.42_457.1386m/z	0		Equal
PDb	Zanthodioline	HMDB0031929	4.42_323.1592m/z	1.27041	0.283861	-	-5.85543
PDb	Succinyladenosine	HMDB0000912	4.40_384.1142m/z	1.00617	0.966952	-	-1.00516
PDb	3-[4,6-dihydroxy-2-methoxy-3-(3-methylbut-2-en-1-yl)phenyl]-1-(3-hydroxyphenyl)prop-2-en-1-one	HMDB0124827	4.37_372.1804m/z	1.17653	0.298661	-	-5.24025
PDb	cis-[8]-Shogaol	HMDB0031464	4.37_343.1678m/z	1.23702	0.240143	+
PDb	Phenylalanyl-Gamma-glutamate	HMDB0029009	4.35_276.1352m/z	1.24673	0.22391	+
PDb	Tyrosyl-Glycine	HMDB0029105	4.35_221.0909m/z	0.652494	0.554821	-	-1.07896
PDb	S-Allylcysteine	HMDB0034323	4.33_345.0914m/z	0.677879	0.873368	-	-1.02037
PDb	2beta,9xi-Dihydroxy-8-oxo-1(10),4,11(13)-germacratrien-12,6alpha-olide	HMDB0036662	4.47_296.1486m/z	1.21483	0.329877	-	0
PDb	Histidinyl-Arginine	HMDB0028879	6.03_645.3317m/z	1.04765	0.851312	+	1.03445
PDb	L-Cysteinylglycine disulfide	HMDB0000709	0.60_298.0516m/z	0.433081	0.930843	-	-1.00952
PDb	8-Deoxy-11,13-dihydroxygrosheimin	HMDB0041144	10.98_280.1302n	1.51943	0.138235	+	1.29198
PDb	Bilirubin	HMDB0000054	10.98_584.2634n	1.41929	0.155524	+	1.28388
PDb	Hydroxylated N-acetyl desmethyl frovatriptan	HMDB0061151	0.71_328.1048m/z	0		Equal
PDb	3-[3-(Sulfooxy)phenyl]propanoic acid	HMDB0094710	0.71_229.0177m/z	2.04496	0.0497405	+	1.24022
PDb	Butyramide	HMDB0033870	0.73_70.0651m/z	1.27827	0.34574	-	-1.09591
PDb	Cysteineglutathione disulfide	HMDB0000656	0.74_427.0946m/z	1.26938	0.289865	+	1.23203
PDb	{4-[(1E)-3-oxo-3-[(3,4,5,6-tetrahydroxyoxan-2-yl)methoxy]prop-1-en-1-yl]phenyl}oxidanesulfonic acid	HMDB0125132	0.74_389.0549m/z	1.31012	0.297185	+	1.21351
PDb	Isomugineic acid	HMDB0033555	0.74_338.1550m/z	1.24883	0.2832	-	-2.1643
PDb	Lactosamine	HMDB0006591	0.69_342.1385m/z	0.910945	0.603124	-	-2.18259
PDb	{2-hydroxy-5-[(1E)-3-oxo-3-[(3,4,5,6-tetrahydroxyoxan-2-yl)methoxy]prop-1-en-1-yl]phenyl}oxidanesulfonic acid	HMDB0125186	0.65_405.0497m/z	0.793166	0.198574	-	-1.13608
PDb	Norepinephrine sulfate	HMDB0002062	0.65_294.0021m/z	1.27591	0.0832551	-	-1.20816
PDb	(S)C(S)S-S-Methylcysteine sulfoxide	HMDB0029432	0.65_152.0372m/z	0.911102	0.389408	+	1.30031
PDb	2-(hydroxymethyl)but-2-enoic acid	HMDB0132477	0.65_81.0333m/z	1.34281	0.0453046	-	-1.25263
PDb	Hydroxycelecoxib	HMDB0013995	11.00_397.0701n	1.39433	0.194773	+
PDb	Carboxybupranolol, 4-chloro-3-[3-(1,1-dimethylethylamino)-2-hydroxy-propyloxy]benzoic acid	HMDB0061131	0.64_284.1053m/z	0.97216	0.653293	+	1.09073
PDb	N-Acetylneuraminic acid	HMDB0000230	0.69_292.1017m/z	1.58794	0.190504	-	-1.2854
PDb	Glutarate semialdehyde	HMDB0012233	0.69_155.0101m/z	1.4569	0.434795	+	1.19273
PDb	Piperidine	HMDB0034301	0.69_86.0963m/z	1.09917	0.292961	+	1.24478
PDb	3,4,5-trihydroxy-6-{4-[1-hydroxy-3-(5-methoxy-2,2-dimethyl-2H-chromen-6-yl)prop-2-en-1-yl]phenoxy}oxane-2-carboxylic acid	HMDB0125876	11.71_514.1837n	0.676011	0.328695	+
PDb	Selenohomocysteine	HMDB0004119	0.49_182.9801m/z	0.307646	0.930013	+	1.00721
PDb	Lenticin	HMDB0061115	4.72_246.1364n	0.603933	0.892937	-	-1.04194
PDb	8-Propanoylneosolaniol	HMDB0038562	1.13_456.2223m/z	0.665781	0.344171	-	-33.9076
PDb	L-Cysteinylglycine disulfide	HMDB0000709	1.20_298.0518m/z	0.716752	0.354779	-	-1.1527
PDb	7-Chloro-3,4',5,6,8-pentamethoxyflavone	HMDB0033069	1.18_371.0677m/z	0.629017	0.517218	-	-1.09543
PDb	(S)-5-Diphosphomevalonic acid	HMDB0001090	1.18_330.9963m/z	0.744646	0.31477	-	-1.05199
PDb	Sulfamerazine	HMDB0015521	1.03_229.0543m/z	0.800082	0.329877	-	0
PDb	(Ã‚Â±)-(Z)-2-(5-Tetradecenyl)cyclobutanone	HMDB0037543	16.24_264.2444n	1.13634	0.78566	+	1.027
PDb	DOPA sulfate	HMDB0002028	1.36_242.0131m/z	0.704183	0.350096	-	-1.08494
PDb	(-)-Epigallocatechin 3-p-coumaroate	HMDB0038362	1.38_470.1440m/z	0		Equal
PDb	S-Cysteinosuccinic acid	HMDB0029418	0.80_238.0374m/z	0.196047	0.724748	-	-1.06942
PDb	Tranexamic Acid	HMDB0014447	0.84_202.0816m/z	0.813688	0.480522	-	-1.41487
PDb	5'-(3',4'-Dihydroxyphenyl)-gamma-valerolactone sulfate	HMDB0029191	0.82_271.0283m/z	0.472755	0.830399	-	-1.15212
PDb	Asparaginyl-Methionine	HMDB0028737	0.76_246.0899m/z	0.998419	0.58601	+	1.0919
PDb	17-beta-estradiol 3-sulfate-17-(beta-D-glucuronide)	HMDB0010358	0.76_276.0821m/z	0		Equal
PDb	L-Cysteinylglycine disulfide	HMDB0000709	0.78_298.0517m/z	0.923086	0.374553	-	-1.20376
PDb	3-[3-hydroxy-5-methoxy-4-(sulfooxy)phenyl]propanoic acid	HMDB0128005	0.84_257.0125m/z	0.720082	0.464698	-	-1.18422
PDb	N-(1-Deoxy-1-fructosyl)proline	HMDB0038493	0.84_260.1121m/z	1.25042	0.264182	-	-3.13245
PDb	2-[(6-carboxy-3,4,5-trihydroxyoxan-2-yl)oxy]-3-hydroxybutanedioic acid	HMDB0127956	0.97_371.0195m/z	1.20961	0.323939	-	-2.10668
PDb	N-Acetylisoputreanine	HMDB0094713	0.97_203.1387m/z	0.697799	0.819986	+	1.03426
PDb	Taraxinic acid glucosyl ester	HMDB0035249	0.99_442.2066m/z	0.678349	0.329877	-	0
PDb	D-Erythroascorbic acid 1'-a-D-glucoside	HMDB0033627	1.01_353.0449m/z	0.740032	0.951912	+	1.00555
PDb	6-(1-carboxypropoxy)-3,4,5-trihydroxyoxane-2-carboxylic acid	HMDB0130135	1.01_325.0501m/z	1.4806	0.124687	-	0
PDb	6-{3-[3,4-dihydroxy-5-(2,3,4,5-tetrahydroxybenzoyloxy)benzoyloxy]-4,5-dihydroxybenzoyloxy}-3,4,5-trihydroxyoxane-2-carboxylic acid	HMDB0128369	0.99_705.0319m/z	1.10563	0.329356	+	715.758
PDb	5-Methylthioribose	HMDB0001087	0.95_181.0523m/z	0.816281	0.284562	-	-1.11168
PDb	Sulindac sulfide	HMDB0060614	0.89_341.1004m/z	0.749592	0.315776	-	-1.24598
PDb	Asparaginyl-Proline	HMDB0028739	0.87_212.1022m/z	0.621608	0.523088	-	-1.17889
PDb	Mimosine	HMDB0015188	0.93_216.0970m/z	1.3534	0.21132	-	-1.39729
PDb	Glyyunnansapogenin B	HMDB0036639	13.83_511.3383m/z	0.408214	0.592362	-	-1.22147
PDb	3'-N'-Acetylfusarochromanone	HMDB0037499	11.98_299.1381m/z	0.564295	0.508428	+	1.1635
PDb	(E,E)-Trichostachine	HMDB0029374	11.98_272.1272m/z	0.161693	0.997431	-	-1.00178
PDb	Brassica napus non-fluorescent chlorophyll catabolite 3	HMDB0040917	11.93_631.2765m/z	0.861421	0.338599	+	1.22769
PDb	Dehydrowarfarin	HMDB0060575	11.88_329.0779m/z	1.18133	0.329877	-	0
PDb	(x)-2-Heptanol glucoside	HMDB0035028	11.86_579.3348m/z	0.790043	0.378865	-	-1.77854
PDb	1-Methylinosine	HMDB0002721	11.86_265.0936m/z	0.40512	0.708963	+	1.15037
PDb	Delphinidin 3-sambubioside	HMDB0038003	11.81_615.1799m/z	0		Equal
PDb	5-hydroxy-7-methoxy-3-phenyl-4H-chromen-4-one	HMDB0130764	12.11_251.0696m/z	0.676011	0.328695	+
PDb	2-{2-[(6-carboxy-3,4,5-trihydroxyoxan-2-yl)oxy]phenyl}-1ÃŽÂ»Ã¢ÂÂ´-chromen-1-ylium	HMDB0133415	12.08_417.1428m/z	0.272284	0.677014	-	-1.20794
PDb	N-[(3a,5b,7a)-3-hydroxy-24-oxo-7-(sulfooxy)cholan-24-yl]-Glycine	HMDB0002496	12.06_574.2421m/z	0.936406	0.396801	+	1.83371
PDb	(3b,6b,8a,12a)-8,12-Epoxy-7(11)-eremophilene-6,8,12-trimethoxy-3-ol	HMDB0031963	12.06_344.2423m/z	1.06486	0.416052	+	6.22955
PDb	Practolol	HMDB0015411	12.04_305.1263m/z	0.583857	0.601271	+	1.11835
PDb	Uridine	HMDB0000296	12.01_489.1448m/z	0.425763	0.74929	+	1.07897
PDb	Glycochenodeoxycholic acid 3-glucuronide	HMDB0002579	11.98_648.3358m/z	0.645806	0.376683	-	-1.34654
PDb	Homodolicholide	HMDB0033907	14.97_492.3437n	0.563858	0.335758	-	-1.58467
PDb	Ichangin 4-glucoside	HMDB0039340	11.79_615.2449m/z	0.922863	0.405888	+	1.28746
PDb	2-O-Acetyl-trans-coutaric acid	HMDB0034621	11.71_321.0622m/z	0.632611	0.349567	+	19.4064
PDb	N5-(3,4-Dioxo-1,5-cyclohexadien-1-yl)-L-glutamine	HMDB0035993	11.71_291.0380m/z	0.676011	0.328695	+
PDb	Agaritinal	HMDB0040694	11.71_230.0930m/z	0.6726	0.331034	+	62.1589
PDb	Flumequine	HMDB0041895	11.69_545.1479m/z	0.676011	0.328695	+
PDb	Luteolin 3'-(3''-acetylglucuronide)	HMDB0038808	11.69_537.1257m/z	0.524229	0.327014	+	2.45642
PDb	6-{3,5-dihydroxy-4-methoxy-2-[3-(4-methoxyphenyl)prop-2-enoyl]phenoxy}-3,4,5-trihydroxyoxane-2-carboxylic acid	HMDB0128612	11.69_515.1146m/z	0.676011	0.328695	+
PDb	Cefacetrile	HMDB0015484	11.69_372.0856m/z	0.419286	0.540742	+	1.32395
PDb	6-[(2-{2-[2-(acetyloxy)propan-2-yl]-7-oxo-2H,3H,7H-furo[3,2-g]chromen-6-yl}-2-methylbut-3-en-1-yl)oxy]-3,4,5-trihydroxyoxane-2-carboxylic acid	HMDB0130298	11.76_571.1782m/z	0.63994	0.50123	-	-3.46746
PDb	6-{[12,14-dihydroxy-3-methoxy-4-(3-methylbut-2-en-1-yl)-8,17-dioxatetracyclo[8.7.0.0Ã‚Â²,Ã¢ÂÂ·.0Ã‚Â¹Ã‚Â¹,Ã‚Â¹Ã¢ÂÂ¶]heptadeca-1(10),2(7),3,5,11,13,15-heptaen-5-yl]oxy}-3,4,5-trihydroxyoxane-2-carboxylic acid	HMDB0134926	11.76_567.1476m/z	0.413658	0.328695	+
PDb	Metyrapol	HMDB0060605	11.76_267.0893m/z	0.474216	0.301273	+	1.56624
PDb	11-Hydroxy-9-tridecenoic acid	HMDB0035881	11.76_229.1790m/z	0.290812	0.831884	+	1.01537
PDb	Indecainide	HMDB0014338	12.11_331.1785m/z	1.29985	0.247255	+
PDb	N-Lauroylglycine	HMDB0013272	12.39_258.2055m/z	0.721063	0.938682	-	-1.0197
PDb	Cyanidin 3-O-(6''-malonyl-arabinoside)	HMDB0029243	12.37_538.1295m/z	0.0768633	0.909075	-	-1.13438
PDb	5-Heptyl-3-methyl-2-furanundecanoic acid	HMDB0112075	12.34_382.3307m/z	0		Equal
PDb	O-Arachidonoyl Ethanolamine	HMDB0013655	12.34_380.3149m/z	0		Equal
PDb	MG(0:0/18:4(6Z,9Z,12Z,15Z)/0:0)	HMDB0011541	12.34_368.2787m/z	1.07361	0.337061	-	-1.26807
PDb	Sterebin E	HMDB0035379	12.34_356.2787m/z	0.997486	0.791492	+	1.03749
PDb	N'-Hydroxyneosaxitoxin	HMDB0033665	12.52_370.0868m/z	0.700184	0.333163	+	106.712
PDb	Sclareapinone	HMDB0030645	12.49_361.2001m/z	1.20792	0.237836	+	7.606
PDb	Bromocriptine	HMDB0015331	12.46_676.2092m/z	0		Equal
PDb	1,28-Dicaffeoyloctacosanediol	HMDB0038064	12.31_768.5386m/z	0.754114	0.635321	+	1.04812
PDb	MG(10:0/0:0/0:0)	HMDB0072866	12.21_269.1714m/z	0.600187	0.449975	+	1.04424
PDb	Tafluprost	HMDB0015704	12.19_417.2242m/z	1.10682	0.551004	+	1.76019
PDb	Hexadecanedioic acid mono-L-carnitine ester	HMDB0000712	12.16_430.3157m/z	1.39621	0.424596	-	-1.17668
PDb	Bilirubin	HMDB0000054	12.21_585.2708m/z	0.874689	0.454447	+	1.16774
PDb	Alkaloid AQC2	HMDB0038595	12.14_349.1512m/z	1.30675	0.242212	+
PDb	2,2,6,7-Tetramethylbicyclo[4.3.0]nona-1(9),4-diene-7,8-diol	HMDB0036686	12.24_226.1796m/z	0		Equal
PDb	Dynorphin A (6-8)	HMDB0012932	12.31_408.2849m/z	0.230187	0.875341	-	-1.0089
PDb	PS(18:1(9Z)/22:6(4Z,7Z,10Z,13Z,16Z,19Z))	HMDB0012395	16.72_833.5187n	0.81651	0.549814	-	-1.09849
PDb	Pelargonidin 3-(2glu glucosylrutinoside)	HMDB0033689	12.27_706.2082m/z	0		Equal
PDb	Sterebin A	HMDB0035337	11.03_328.2474m/z	0.853249	0.747513	+	1.05249
PDb	Lumefantrine	HMDB0015653	11.05_545.1891m/z	1.40045	0.19341	+	3.50104
PDb	3,4,5-trihydroxy-6-({5-hydroxy-8,8-dimethyl-4-oxo-2-phenyl-4H,8H-pyrano[2,3-f]chromen-3-yl}oxy)oxane-2-carboxylic acid	HMDB0127415	10.98_530.1651m/z	1.18133	0.329877	-	0
PDb	11-beta-Hydroxyandrosterone-3-glucuronide	HMDB0010351	10.95_505.2405m/z	0.7672	0.236318	-	-1.31013
PDb	11-Oxo-androsterone glucuronide	HMDB0010338	10.95_503.2248m/z	0.831231	0.391816	-	-1.21684
PDb	Endomorphin-2	HMDB0005774	10.98_616.2527m/z	1.5221	0.148981	+	1.22172
PDb	Tinidazole	HMDB0015047	11.07_280.0956m/z	0.265836	0.930759	+	1.02181
PDb	xi-3-Hydroxy-5-phenylpentanoic acid O-beta-D-Glucopyranoside	HMDB0031695	11.20_339.1435m/z	0		Equal
PDb	2,3-Dihydro-5-(5-methyl-2-furanyl)-1H-pyrrolizine	HMDB0040012	11.20_188.1068m/z	0.479264	0.42119	+	3.01102
PDb	6-[1-(3,4-dimethoxyphenyl)-2-{[3-(3,4-dimethoxyphenyl)-1-hydroxyprop-2-en-1-ylidene]amino}ethoxy]-3,4,5-trihydroxyoxane-2-carboxylic acid	HMDB0135487	11.15_608.1707m/z	1.04283	0.525391	+	3.09376
PDb	Levobunolol	HMDB0015341	11.12_314.1740m/z	0.147511	0.915612	-	-1.04049
PDb	11-Oxo-androsterone glucuronide	HMDB0010338	10.80_503.2249m/z	1.23189	0.0945618	-	-1.7069
PDb	[(1-oxo-1H-isochromen-3-yl)methoxy]sulfonic acid	HMDB0128627	10.83_239.0004m/z	0.75915	0.329877	-	0
PDb	(E,E)-1-Chloro-3,11-tridecadiene-5,7,9-triyn-2-ol	HMDB0034007	10.90_201.0461m/z	1.19389	0.3345	+	59.7322
PDb	di-Hydroxymelatonin	HMDB0061136	10.88_551.2099m/z	1.54065	0.135056	-	-1.31452
PDb	Nivalenol	HMDB0004304	10.85_335.1095m/z	0.635479	0.728059	+	1.0796
PDb	Protobassic acid	HMDB0034500	10.83_527.3339m/z	0.846826	0.13272	-	-2.28178
PDb	6-({7-[(E)-2-(2,4-dihydroxyphenyl)ethenyl]-2,2-dimethyl-2H-chromen-5-yl}oxy)-3,4,5-trihydroxyoxane-2-carboxylic acid	HMDB0134168	10.83_487.1599m/z	0		Equal
PDb	Azaleatin 3-glucoside	HMDB0037360	10.83_479.1207m/z	0.829601	0.860066	+	1.0969
PDb	Tetrahydroaldosterone-3-glucuronide	HMDB0010357	11.22_563.2462m/z	0.542003	0.566289	-	-1.09
PDb	3,4,5-trihydroxy-6-{4-[3-(5-methoxy-2,2-dimethyl-2H-chromen-6-yl)prop-2-enoyl]phenoxy}oxane-2-carboxylic acid	HMDB0125857	11.52_545.1996m/z	0.429857	0.639737	+	1.14627
PDb	3,4,5-trihydroxy-6-[2-(3-oxo-7-phenylheptyl)phenoxy]oxane-2-carboxylic acid	HMDB0134676	11.52_459.2011m/z	0.55178	0.501893	+	1.44092
PDb	Estrone	HMDB0000145	11.52_315.1331m/z	0.717032	0.468616	+	1.18941
PDb	12-oxo-20-dihydroxy-leukotriene B4	HMDB0012551	11.50_389.1926m/z	0.883209	0.592375	+	2.14049
PDb	(10betaH,11xi)-11-Hydroxy-13-nor-6-eremophilen-8-one	HMDB0037605	11.50_223.1685m/z	1.15489	0.417204	-	-1.12591
PDb	7-hydroxy-5-methoxy-3-phenyl-4H-chromen-4-one	HMDB0130765	11.54_251.0696m/z	0.676011	0.328695	+
PDb	Procainamide	HMDB0015169	11.47_274.1316m/z	0.655386	0.279969	-	-1.12816
PDb	Cucurbic acid	HMDB0029388	11.47_177.1267m/z	0.869965	0.555574	+	1.50461
PDb	Avenalumin II	HMDB0038955	11.42_581.1659m/z	1.05773	0.455311	+	1.87495
PDb	Losartan N2-glucuronide	HMDB0013847	11.62_599.2016m/z	0.873305	0.358599	-	-2.54115
PDb	Casuarine 6-alpha-D-glucoside	HMDB0031999	11.62_332.1358m/z	0.269855	0.471187	+	1.08621
PDb	Perilloside B	HMDB0040465	11.62_293.1375m/z	1.12736	0.491064	+	1.08505
PDb	Cadabicine	HMDB0033451	11.57_418.2121m/z	0.682706	0.899852	-	-1.02052
PDb	4-O-alpha-D-Galactopyranuronosyl-D-galacturonic acid	HMDB0039721	11.54_415.0475m/z	0		Equal
PDb	Betaxolol	HMDB0014341	11.42_340.2475m/z	1.36773	0.604092	-	-1.11581
PDb	Withaperuvin E	HMDB0030127	11.32_545.2114m/z	0.947147	0.405885	+	2.54497
PDb	{[4-(2,4-dihydroxy-5-{2-hydroxy-3-[4-hydroxy-3-(3-methylbut-2-en-1-yl)phenyl]propanoyl}phenyl)-2-methylbut-2-en-1-yl]oxy}sulfonic acid	HMDB0133220	11.32_539.1949m/z	0.927115	0.427678	+	2.38604
PDb	5-(3',5'-Dihydroxyphenyl)-gamma-valerolactone-O-sulphate-O-methyl	HMDB0060031	11.32_335.0792m/z	0.90189	0.532163	+	1.78869
PDb	3-Oxo-alpha-ionol 9-[apiosyl-(1->6)-glucoside]	HMDB0040672	11.27_547.2149m/z	0.512524	0.717322	+	1.17155
PDb	2-Methoxy-estradiol-17b 3-glucuronide	HMDB0006765	11.27_479.2272m/z	0.558118	0.68912	+	1.23629
PDb	5,7-Dihydroxy-3-methoxyflavone	HMDB0029522	11.35_267.0644m/z	0		Equal
PDb	{[5-(4-methoxyphenyl)-3-oxopentyl]oxy}sulfonic acid	HMDB0133004	11.35_321.1004m/z	0.525721	0.587512	-	-1.65729
PDb	(E,E)-1-Chloro-3,11-tridecadiene-5,7,9-triyn-2-ol	HMDB0034007	11.42_201.0460m/z	0.809706	0.364667	-	-14.4388
PDb	Ethyl (2E,4E,7Z)-Decatrienoate	HMDB0035375	11.42_159.1165m/z	0.984605	0.259255	+	2.82918
PDb	Methylprednisolone	HMDB0015094	11.40_339.1949m/z	0.698314	0.329877	-	0
PDb	Cyanidin 3-rhamnoside 5-glucoside	HMDB0037993	11.37_618.1558m/z	0.800082	0.329877	-	0
PDb	Trandolapril-d5 Diketopiperazine	HMDB0061178	11.37_451.1998m/z	1.71227	0.0340034	+	5.38519
PDb	15-deoxy-PGD2	HMDB0062298	11.37_357.2029m/z	1.80042	0.0263861	+	3.59868
PDb	9,10,13-TriHOME	HMDB0004710	12.54_313.2366m/z	0.171226	0.968954	+	1.00368
PDb	LysoPA(20:4(8Z,11Z,14Z,17Z)/0:0)	HMDB0114742	15.04_458.2426n	1.35906	0.416243	-	-1.06444
PDb	Biocytin	HMDB0003134	13.44_373.1891m/z	1.08747	0.257223	+	5.84319
PDb	L-Palmitoylcarnitine	HMDB0000222	13.44_364.3201m/z	0.609189	0.905695	+	1.03717
PDb	Amdinocillin	HMDB0015294	13.41_343.1784m/z	0.983625	0.125747	+	1.43046
PDb	Litcubine	HMDB0032110	13.41_311.1522m/z	1.03634	0.124003	+	1.42667
PDb	Glycochenodeoxycholic acid 3-glucuronide	HMDB0002579	13.49_626.3537m/z	0.383741	0.706453	+	1.11458
PDb	Levocetirizine	HMDB0240226	13.49_421.1891m/z	0		Equal
PDb	Cholic acid glucuronide	HMDB0002577	13.46_607.3091m/z	0.289998	0.538815	-	-1.9507
PDb	Estriol 3-sulfate 16-glucuronide	HMDB0010356	13.46_577.1974m/z	0		Equal
PDb	[(4-{5,14-dihydroxy-3-methoxy-8,17-dioxatetracyclo[8.7.0.0Ã‚Â²,Ã¢ÂÂ·.0Ã‚Â¹Ã‚Â¹,Ã‚Â¹Ã¢ÂÂ¶]heptadeca-1(10),2(7),3,5,11(16),12,14-heptaen-4-yl}-2-methylbut-2-en-1-yl)oxy]sulfonic acid	HMDB0134918	13.46_481.1183m/z	0		Equal
PDb	Linoelaidyl carnitine	HMDB0006461	13.46_388.3202m/z	1.12651	0.5286	-	-1.25424
PDb	Lepidiumterpenyl ester	HMDB0036865	13.52_400.3415m/z	1.21483	0.329877	-	0
PDb	Glycochenodeoxycholic acid 3-glucuronide	HMDB0002579	13.31_648.3359m/z	0.248312	0.995415	+	1.00149
PDb	Myricatomentoside I	HMDB0031536	13.26_522.2357m/z	0.673011	0.687966	-	-1.34683
PDb	(3R,3aR,7aS)-3-Butylhexahydro-1(3H)-isobenzofuranone	HMDB0034903	13.39_161.1322m/z	0.780432	0.814446	+	1.24758
PDb	(3a,5b,7a)-23-Carboxy-7-hydroxy-24-norcholan-3-yl-b-D-Glucopyranosiduronic acid	HMDB0002430	13.36_591.3140m/z	0.713908	0.316569	-	-1.21306
PDb	Erythroskyrin	HMDB0030464	13.36_494.1920m/z	0.750197	0.699235	-	-1.47252
PDb	Gliclazide	HMDB0015252	13.36_341.1626m/z	0.811722	0.71242	+	1.34375
PDb	Tropicamide	HMDB0014947	13.36_323.1156m/z	0.818613	0.715953	+	1.33505
PDb	6-(4-carboxy-2-methoxyphenoxy)-3,4,5-trihydroxyoxane-2-carboxylic acid	HMDB0127989	13.36_309.0622m/z	0.820114	0.750401	+	1.30099
PDb	Lubiminol	HMDB0029604	13.36_287.2206m/z	0.965142	0.883168	-	-1.02984
PDb	3,4,5-trihydroxy-6-{[3-(4-hydroxyphenyl)-2-oxopropanoyl]oxy}oxane-2-carboxylic acid	HMDB0125408	13.26_389.1096m/z	1.12367	0.401977	+	1.09608
PDb	Hydroxyzine	HMDB0014697	13.52_407.2097m/z	1.33497	0.201435	-	0
PDb	Valdiate	HMDB0040980	13.78_333.1664m/z	0.681117	0.723426	-	-1.02645
PDb	Withanolide B	HMDB0030020	13.73_499.2422m/z	0		Equal
PDb	Methyl 3-(2,3-dihydroxy-3-methylbutyl)-4-hydroxybenzoate	HMDB0032796	11.69_254.1143n	0.434504	0.482048	+	1.36894
PDb	Prostaglandin D3	HMDB0003034	13.73_373.1977m/z	1.26053	0.101465	-	-2.00892
PDb	beta-Micropteroxanthin	HMDB0038505	13.83_414.3360m/z	0.500592	0.338426	+	1.22231
PDb	Quetiapine	HMDB0005021	13.83_401.1993m/z	0		Equal
PDb	1-(2,3-Dihydro-6,7-dimethyl-1H-pyrrolizin-5-yl)-2-hydroxy-1-propanone	HMDB0040010	13.83_172.1117m/z	0.461582	0.561614	+	1.59228
PDb	Cortolone-3-glucuronide	HMDB0010320	11.20_542.2724n	0.967048	0.240319	-	-1.17275
PDb	Vaccenyl carnitine	HMDB0006351	13.80_390.3359m/z	0.353077	0.89651	+	1.03571
PDb	Arginyl-Arginine	HMDB0028703	13.78_375.1834m/z	1.21483	0.329877	-	0
PDb	Myricanene B 5-[arabinosyl-(1->6)-glucoside]	HMDB0039348	13.60_599.2498m/z	1.26557	0.324131	+	1.39955
PDb	Piperettine	HMDB0034371	13.60_312.1586m/z	0.292721	0.952698	+	1.03202
PDb	Endomorphin-2	HMDB0005774	13.57_616.2523m/z	1.02153	0.623938	+	1.19875
PDb	Pregnanediol-3-glucuronide	HMDB0010318	13.70_519.2926m/z	0.41816	0.780357	-	-1.05855
PDb	Vestitone 7-glucoside	HMDB0033012	13.65_435.1670m/z	0.574256	0.329877	-	0
PDb	Grepafloxacin	HMDB0014509	13.65_377.1991m/z	0.422566	0.400343	+	3.55363
PDb	6,15-Diketo,13,14-dihydro-PGF1a	HMDB0001979	12.85_391.2083m/z	2.35718	0.00121463	+	1.5543
PDb	Bisnorbiotin	HMDB0004821	12.85_234.0904m/z	1.17428	0.3346	-	-100.752
PDb	3'-N'-Acetylfusarochromanone	HMDB0037499	12.82_299.1382m/z	1.12777	0.222628	+	1.33735
PDb	3-alpha-hydroxy-5-alpha-androstane-17-one 3-D-glucuronide	HMDB0010365	12.85_489.2455m/z	0.833025	0.423791	+	1.27606
PDb	Semilepidinoside A	HMDB0033107	12.92_354.1670m/z	0.454917	0.658411	-	-1.24832
PDb	1-(2-hydroxy-4-methoxyphenyl)-4-methylpent-1-en-3-one	HMDB0132935	12.92_185.0959m/z	0.676011	0.328695	+
PDb	Cholic acid glucuronide	HMDB0002577	12.89_607.3090m/z	0.336525	0.932922	-	-1.0582
PDb	{2-[5,7-dihydroxy-2-(4-hydroxyphenyl)-4-oxo-3,4-dihydro-2H-1-benzopyran-8-yl]-5-hydroxy-6-(hydroxymethyl)-3-[(3,4,5-trihydroxy-6-methyloxan-2-yl)oxy]oxan-4-yl}oxidanesulfonic acid	HMDB0124775	12.87_643.1356m/z	1.18182	0.329533	-	0
PDb	6-{2-[6-carboxy-5-(2,4-dihydroxyphenyl)-3-methylcyclohex-2-en-1-yl]-5-[(E)-2-(2,4-dihydroxyphenyl)ethenyl]-3-hydroxyphenoxy}-3,4,5-trihydroxyoxane-2-carboxylic acid	HMDB0126272	12.87_631.1817m/z	1.18133	0.329877	-	0
PDb	{10-hydroxy-8,8-dimethyl-2-oxo-2H,8H,9H,10H-pyrano[2,3-h]chromen-9-yl}oxidanesulfonic acid	HMDB0138062	12.62_307.0279m/z	1.6126	0.191695	-	-35.4957
PDb	[2,6-dihydroxy-4-({[4,5,6-trihydroxy-2-(hydroxymethyl)oxan-3-yl]oxy}carbonyl)phenyl]oxidanesulfonic acid	HMDB0133153	3.13_412.0324n	1.69377	0.133144	-	-3.31239
PDb	2-amino-4-({1-[(carboxymethyl)-C-hydroxycarbonimidoyl]-2-({5,9-dihydroxy-8,8-dimethyl-2-oxo-4-phenyl-2H,8H,9H,10H-pyrano[2,3-h]chromen-10-yl}sulfanyl)ethyl}-C-hydroxycarbonimidoyl)butanoic acid	HMDB0126127	12.57_682.1484m/z	0		Equal
PDb	Cholic acid glucuronide	HMDB0002577	12.54_607.3092m/z	0.54376	0.91619	-	-1.07081
PDb	Bepotastine	HMDB0015600	12.54_421.1886m/z	0		Equal
PDb	Digoxigenin	HMDB0060731	12.54_413.2292m/z	1.53356	0.238152	-	-4.19369
PDb	Enalapril	HMDB0014722	12.64_415.1620m/z	0.713717	0.730701	+	1.03971
PDb	3-alpha-hydroxy-5-alpha-androstane-17-one 3-D-glucuronide	HMDB0010365	12.64_489.2455m/z	0.5995	0.836958	+	1.04706
PDb	N-Lauroylglycine	HMDB0013272	11.62_257.1982n	0.253912	0.452344	+	1.0861
PDb	4-Hydroxyandrostenedione glucuronide	HMDB0010315	13.15_461.2165m/z	0.414283	0.736565	+	1.12138
PDb	DG(8:0/8:0/0:0)	HMDB0116368	13.15_367.2447m/z	0.280282	0.753746	+	1.03868
PDb	5-Heptyltetrahydro-2-oxo-3-furancarboxylic acid	HMDB0030994	13.13_251.1261m/z	0.867318	0.311443	+	1.08154
PDb	13-HDoHE	HMDB0060043	13.26_337.2516m/z	0.556486	0.780507	-	-1.2354
PDb	Oleamide	HMDB0002117	13.26_314.3047m/z	1.27007	0.492046	-	-1.16886
PDb	alpha-L-Rhamnopyranosyl-(1->3)-alpha-D-galactopyranosyl-(1->3)-L-fucose	HMDB0039741	13.21_505.2140m/z	0.930789	0.389816	+	1.41013
PDb	Crosatoside B	HMDB0039253	13.21_411.1669m/z	0.698314	0.329877	-	0
PDb	Estradiol-17beta 3-sulfate	HMDB0004448	13.18_385.1665m/z	0.75915	0.329877	-	0
PDb	Lubiminol	HMDB0029604	13.18_287.2207m/z	1.45869	0.078008	+	1.73355
PDb	Loxapine	HMDB0014552	13.02_360.1473m/z	0		Equal
PDb	Rasagiline	HMDB0015454	13.00_172.1117m/z	0.475814	0.704601	+	1.05644
PDb	7,14,15,16-tetrahydroxy-3-methyl-3,4,5,6,7,8,9,10,11,12-decahydro-1H-2-benzoxacyclotetradecin-1-one	HMDB0136048	16.58_338.1745n	0.699088	0.954944	+	1.00409
PDb	Perindoprilat glucuronide	HMDB0060863	13.02_517.2404m/z	0.274786	0.768239	+	1.10844
PDb	Cortolone-3-glucuronide	HMDB0010320	13.02_587.2414m/z	0		Equal
PDb	Rutalinium	HMDB0033348	13.08_273.1364m/z	0.978178	0.589193	+	1.10424
PDb	Madasiatic acid	HMDB0035118	13.05_511.3390m/z	0.677546	0.562571	+	1.3744
PDb	1-(2,4-dihydroxy-5-methoxyphenyl)-2-(4-methoxyphenyl)propan-1-one	HMDB0132855	7.63_347.0869m/z	0		Equal
PDb	2-[4-(3-Hydroxypropyl)-2-methoxyphenoxy]-1,3-propanediol 1-glucoside	HMDB0040353	7.66_451.2182m/z	1.00748	0.337307	-	-1.27406
PDb	o-O-sulfate rosiglitazone	HMDB0060858	7.61_436.0644m/z	0		Equal
PDb	3,4,5-trihydroxy-6-[(3-methoxy-3-oxopropanoyl)oxy]oxane-2-carboxylic acid	HMDB0130026	7.68_277.0540m/z	0.653824	0.770259	-	-1.12379
PDb	3-Pyridinebutanoic acid	HMDB0001007	7.73_130.0651m/z	0.285578	0.581373	-	-1.16187
PDb	6-{2-[3-(3,7-dimethylocta-2,6-dien-1-yl)-6-[(3,3-dimethyloxiran-2-yl)methyl]-5,7-dihydroxy-4-oxo-4H-chromen-2-yl]-5-hydroxyphenoxy}-3,4,5-trihydroxyoxane-2-carboxylic acid	HMDB0129767	7.68_715.2937m/z	0.681865	0.461729	+	1.21259
PDb	5-(2-Methylpropyl)tetrahydro-2-oxo-3-furancarboxylic acid	HMDB0030988	7.58_204.1225m/z	1.02962	0.201512	-	-1.452
PDb	Suprofen	HMDB0015008	7.38_261.0582m/z	0.593817	0.208468	+	11.7435
PDb	N2-Galacturonyl-L-lysine	HMDB0033105	7.35_345.1262m/z	1.18022	0.330549	+	14.453
PDb	Phenylalanylphenylalanine	HMDB0013302	7.28_647.2837m/z	0.560391	0.586158	-	-1.87363
PDb	Zolpidem	HMDB0005023	7.48_308.1751m/z	0		Equal
PDb	(E,E)-2,4-Decadienoic isobutylamide	HMDB0030951	7.81_268.1647m/z	0.944224	0.196686	+
PDb	N-acetyl-S-(3-oxo-3-carboxy-n-propyl)cysteine	HMDB0002194	8.13_228.0317m/z	0.905303	0.207402	-	-1.4019
PDb	Sialyl Lewis<sup>a</sup> penta	HMDB0006605	8.08_584.1991m/z	0.556965	0.765635	-	-1.14777
PDb	3-Oxo-14,15-dehydrorhazinilam	HMDB0039105	8.08_324.1704m/z	0		Equal
PDb	Cysteinyl-Lysine	HMDB0028780	8.11_272.1040m/z	1.17838	0.31124	+
PDb	Val-Val-Val	HMDB0094676	8.30_280.2011m/z	0		Equal
PDb	beta-D-3-Ribofuranosyluric acid	HMDB0029920	8.25_265.0571m/z	0.685526	0.924575	-	-1.09844
PDb	Hydroxylansoprazole	HMDB0014008	8.20_386.0776m/z	0.511684	0.328695	+
PDb	Buclizine	HMDB0014498	8.18_471.1965m/z	0.627812	0.655753	-	-1.203
PDb	3,4,5-trihydroxy-6-[1-(4-methoxyphenyl)-3-phenylpropoxy]oxane-2-carboxylic acid	HMDB0135640	8.05_436.1959m/z	0.527359	0.336471	-	-72.4385
PDb	N-Desmethyl-O-hydroxy rosiglitazone	HMDB0060836	7.88_360.1005m/z	1.0196	0.302654	-	-2.63829
PDb	Heptaethylene glycol	HMDB0061835	7.88_344.2271m/z	0		Equal
PDb	Lamivudine sulfoxide	HMDB0060599	7.88_278.0803m/z	0.982577	0.0839408	+
PDb	Tocainide	HMDB0015189	7.88_231.0896m/z	0.955055	0.329898	-	-22483.5
PDb	2-amino-4-({1-[(carboxymethyl)-C-hydroxycarbonimidoyl]-2-{[2-hydroxy-1-(4-hydroxy-3-methoxyphenyl)-3-oxobutyl]sulfanyl}ethyl}-C-hydroxycarbonimidoyl)butanoic acid	HMDB0135692	7.86_538.1490m/z	1.70909	0.0655659	-	-35.6454
PDb	(1R*,3R*,3'S*)-1,2,3,4-Tetrahydro-1-(2-thio-3-pyrrolidinyl)-beta-carboline-3-carboxylic acid	HMDB0034767	7.83_316.1107m/z	1.34002	0.121675	-	-3.89337
PDb	2-(6-carboxy-3,4,5-trihydroxyoxan-2-yl)propanedioic acid	HMDB0127483	7.83_263.0386m/z	0.79461	0.780071	-	-1.03439
PDb	[2-hydroxy-1-(1-oxo-1H-isochromen-3-yl)butoxy]sulfonic acid	HMDB0130068	7.81_315.0530m/z	0		Equal
PDb	Glycyl-Glutamate	HMDB0028840	8.05_431.1396m/z	0.947541	0.328695	+
PDb	Val-Val-Val	HMDB0094676	8.05_280.2012m/z	1.08554	0.329877	-	0
PDb	Erythrohydrobupropion	HMDB0012227	8.00_242.1301m/z	1.22254	0.260345	+
PDb	Heliangin	HMDB0036692	7.95_380.2060m/z	1.02642	0.18057	+	7.12983
PDb	Saxitoxin	HMDB0029368	7.95_344.1055m/z	0.793055	0.263434	-	-4.16098
PDb	Norbutorphanol	HMDB0041954	8.33_277.1901m/z	0		Equal
PDb	2,5-dihydroxy-4-(2-hydroxyphenyl)-5-(methylamino)-3-phenylpentanoic acid	HMDB0134817	7.28_296.1269m/z	0.774381	0.653671	-	-1.2212
PDb	(2,6-dihydroxy-4-{4-hydroxy-7-methyl-11-oxo-2,8-dioxatricyclo[7.3.1.0Ã¢ÂÂµ,Ã‚Â¹Ã‚Â³]trideca-1(12),3,5(13),6,9-pentaen-3-yl}phenoxy)dihydroxyoxo-ÃŽÂ»Ã¢ÂÂ¶-sulfanylium	HMDB0124751	6.37_385.0015m/z	0		Equal
PDb	alpha-[3-[(Hydroxymethyl)nitrosoamino]propyl]-3-pyridinemethanol	HMDB0062444	6.37_190.0970m/z	0		Equal
PDb	6-Hydroxyetodolac	HMDB0060543	6.66_342.1094m/z	0.703746	0.328695	+
PDb	(6-carboxy-3,4,5-trihydroxyoxan-2-yl)[4-(2H-chromen-2-ylidene)cyclohexa-2,5-dien-1-ylidene]oxidanium	HMDB0133420	6.49_432.1416m/z	1.20535	0.280823	+
PDb	Sulfamerazine	HMDB0015521	6.18_247.0640m/z	0.164958	0.798458	+	1.0941
PDb	S-Acetyldihydrolipoamide	HMDB0001526	6.35_521.1588m/z	1.19411	0.323977	+	1196.18
PDb	7-Aminoclonazepam	HMDB0041817	6.32_286.0734m/z	0.58555	0.329877	-	0
PDb	PS(20:0/18:3(9Z,12Z,15Z))	HMDB0112521	16.65_813.5505n	1.44428	0.0906097	-	-1.59035
PDb	(6-carboxy-3,4,5-trihydroxyoxan-2-yl)[4-(2H-chromen-2-ylidene)cyclohexa-2,5-dien-1-ylidene]oxidanium	HMDB0133420	6.30_432.1417m/z	1.20745	0.278355	+
PDb	Ophthalmic acid	HMDB0005765	6.25_254.1143m/z	1.04376	0.268992	-	0
PDb	Acetyl tributyl citrate	HMDB0034159	15.01_402.2250n	0.469503	0.835328	-	-1.01488
PDb	Dehydrovomifoliol	HMDB0036819	10.16_222.1251n	0.978903	0.401824	+	2.09725
PDb	(1R*,3R*,3'S*)-1,2,3,4-Tetrahydro-1-(2-thio-3-pyrrolidinyl)-beta-carboline-3-carboxylic acid	HMDB0034767	7.18_316.1106m/z	1.22826	0.120748	-	-4.61695
PDb	Alanyltryptophan	HMDB0013209	7.16_258.1250m/z	1.22531	0.256351	+
PDb	1-Acetyl-3,14,20-trihydroxywitha-5,24-dienolide 3-glucoside	HMDB0033572	7.18_696.3932m/z	0		Equal
PDb	O-Desmethyltramadol glucuronide	HMDB0060856	6.81_464.1682m/z	1.17909	0.31046	+
PDb	5'-O-Desmethyl omeprazole	HMDB0014011	6.76_332.1055m/z	0.810224	0.274155	-	-5.00364
PDb	Cefradine	HMDB0015428	6.76_314.0948m/z	0.765087	0.31386	-	-4.40736
PDb	O-Desmethylvenlafaxine glucuronide	HMDB0061172	6.74_444.2225m/z	1.21118	0.300795	+	5.23852
PDb	Pyrraline	HMDB0033143	6.69_509.2607m/z	0		Equal
PDb	6-Ketoestriol	HMDB0000530	6.69_347.1232m/z	0.613662	0.707497	+	1.07835
PDb	9,10,13-TriHOME	HMDB0004710	12.54_330.2399n	0.699102	0.682362	+	1.02297
PDb	O-Desmethylvenlafaxine glucuronide	HMDB0061172	7.01_444.2224m/z	0.670534	0.55555	+	1.84624
PDb	Xanthosine	HMDB0000299	6.89_307.0649m/z	1.74826	0.0443595	+	7.55193
PDb	Synephrine acetonide	HMDB0039939	3.87_207.1253n	0.651691	0.873548	-	-1.06409
PDb	(-)-Stercobilin	HMDB0240259	9.76_595.3492m/z	0.973542	0.214948	-	-3.52874
PDb	Rhizonin A	HMDB0030525	9.76_406.7494m/z	0.466834	0.5344	+	2.60187
PDb	Lysyl-Cysteine	HMDB0028948	9.74_272.1040m/z	1.16231	0.328695	+
PDb	3',4'-Dihydrodiol	HMDB0013895	9.69_325.0587m/z	0		Equal
PDb	Losartan N2-glucuronide	HMDB0013847	9.66_581.1906m/z	2.08443	0.00558084	+	8.18449
PDb	Aldosterone 18-glucuronide	HMDB0010345	9.66_519.2199m/z	2.02555	0.00681565	+	5.5446
PDb	Mesobilirubinogen	HMDB0001898	9.64_593.3334m/z	0.157998	0.631066	+	1.31146
PDb	para-hydroxyrosiglitazone	HMDB0060981	9.99_374.1161m/z	1.20631	0.186476	-	-3.9013
PDb	Cepharadione B	HMDB0030391	9.96_366.0711m/z	0.336511	0.487656	+	2.72737
PDb	Gravacridonediol	HMDB0029326	9.94_380.0888m/z	0.174024	0.857451	+	1.16174
PDb	LysoPE(0:0/18:3(6Z,9Z,12Z))	HMDB0011478	9.91_458.2646m/z	1.32123	0.442802	-	-1.2963
PDb	Flurandrenolide	HMDB0014984	9.86_419.2246m/z	0.676893	0.459625	-	-1.46843
PDb	DHAP(18:0e)	HMDB0011142	9.39_440.3154m/z	0.81239	0.533462	-	-1.63375
PDb	Cepharadione B	HMDB0030391	9.36_366.0709m/z	0.448973	0.423117	+	4.01829
PDb	Spironolactone	HMDB0014565	9.31_449.2351m/z	0.703858	0.44314	-	-1.60222
PDb	N-Acetyl-4-O-acetylneuraminic acid	HMDB0000796	9.44_369.1511m/z	1.05019	0.516953	-	-2.11733
PDb	Gonyautoxin II	HMDB0033507	9.61_413.1202m/z	0		Equal
PDb	Lamivudine sulfoxide	HMDB0060599	9.61_278.0803m/z	0.863973	0.312358	+	1.29802
PDb	10-Hydroxycarbazepine	HMDB0060676	9.61_277.0949m/z	0.771738	0.474749	+	1.16178
PDb	Quinaprilat	HMDB0042005	9.56_411.1909m/z	0.40708	0.580664	+	2.24219
PDb	Tazarotenic acid	HMDB0060619	9.56_341.1310m/z	1.18582	0.328695	+
PDb	Vincristine	HMDB0014681	9.54_424.1968m/z	0.276359	0.846402	+	1.31552
PDb	Dexamethasone	HMDB0015364	9.54_375.1980m/z	0.597413	0.522535	-	-1.40243
PDb	Furofoline	HMDB0034319	9.54_266.0804m/z	1.73945	0.131291	-	-1.83815
PDb	Arbekacin	HMDB0015642	9.44_553.3192m/z	0.973868	0.239206	-	-1.86154
PDb	2,3-Dihydro-5-(5-methyl-2-furanyl)-1H-pyrrolizine	HMDB0040012	9.64_188.1068m/z	1.36736	0.065812	+	3.67008
PDb	LysoPE(0:0/18:3(6Z,9Z,12Z))	HMDB0011478	10.31_458.2645m/z	1.12043	0.786621	-	-1.08853
PDb	N-desethyloxybutynin	HMDB0061042	10.28_330.2054m/z	0.632833	0.328695	+
PDb	24,25,26,27-Tetranor-23-oxo-hydroxyvitamin D3	HMDB0060114	10.26_403.2221m/z	1.15977	0.676629	+	1.10065
PDb	Cucurbic acid	HMDB0029388	10.23_177.1269m/z	0.735823	0.712636	+	1.56168
PDb	2beta,9xi-Dihydroxy-8-oxo-1(10),4,11(13)-germacratrien-12,6alpha-olide	HMDB0036662	10.38_301.1038m/z	0.676608	0.328695	+
PDb	Lysyl-Glutamate	HMDB0028950	10.56_551.3037m/z	0.601377	0.509078	-	-1.41849
PDb	4-Hydroxy duloxetine glucuronide	HMDB0060763	10.56_522.1788m/z	0.540359	0.211871	+	1.72712
PDb	Melatonin glucuronide	HMDB0060830	10.53_391.1492m/z	0		Equal
PDb	All-trans-heptaprenyl diphosphate	HMDB0012187	10.53_339.1875m/z	0.918348	0.31649	-	-1.51772
PDb	Tetrahydroaldosterone-3-glucuronide	HMDB0010357	10.51_563.2461m/z	0.414026	0.593144	-	-1.13377
PDb	8-[1-(2,4-dihydroxyphenyl)-2-hydroxy-3-(3-hydroxyphenyl)propyl]-2-(4-hydroxy-3-methoxyphenyl)-3,4-dihydro-2H-1-benzopyran-3,5,7-triol	HMDB0135118	10.48_601.1464m/z	1.19591	0.321445	+
PDb	Brassica napus non-fluorescent chlorophyll catabolite 3	HMDB0040917	10.38_631.2761m/z	1.24477	0.189423	+	1.44423
PDb	5'-(3',4'-Dihydroxyphenyl)-gamma-valerolactone sulfate	HMDB0029191	10.21_321.0635m/z	0.844975	0.496034	+	1.84468
PDb	Neocnidilide	HMDB0034450	10.16_159.1166m/z	1.00035	0.33415	+	2.49826
PDb	(-)-erythro-Anethole glycol 1-glucoside	HMDB0033066	10.09_689.3046m/z	0		Equal
PDb	(1R,16Z,24E,26E,28Z)-12-[1-(3,4-dihydroxycyclohexyl)propan-2-yl]-1,18-dihydroxy-19,30-dimethoxy-15,17,21,23,29,35-hexamethyl-11,36-dioxa-4-azatricyclo[30.3.1.0Ã¢ÂÂ´,Ã¢ÂÂ¹]hexatriaconta-16,24,26,28-tetraene-2,3,10,14,20-pentone	HMDB0127634	10.09_450.7759m/z	0.307345	0.819822	+	1.30514
PDb	3'-Deaminofusarochromanone	HMDB0041328	10.09_260.1274m/z	0.896117	0.458929	+	1.07949
PDb	3-[(1E)-buta-1,3-dien-1-yl]-5-hydroxy-1H-isochromen-1-one	HMDB0130049	10.09_232.0960m/z	0		Equal
PDb	2,3-Dihydro-5-(5-methyl-2-furanyl)-1H-pyrrolizine	HMDB0040012	10.09_188.1068m/z	0.512904	0.743225	-	-1.20329
PDb	Gladiatoside C2	HMDB0036254	10.19_531.1311m/z	0.947872	0.26654	+	5.10865
PDb	6-{[3,7-dihydroxy-2-(3-hydroxy-2,2-dimethyl-3,4-dihydro-2H-1-benzopyran-6-yl)-4-oxo-4H-chromen-5-yl]oxy}-3,4,5-trihydroxyoxane-2-carboxylic acid	HMDB0126013	10.19_529.1358m/z	0.920637	0.279518	+	4.50106
PDb	1-[2,4-dihydroxy-5-(3-methylbut-2-en-1-yl)phenyl]-3-{3-[(3,3-dimethyloxiran-2-yl)methyl]-4-hydroxyphenyl}-2-hydroxypropan-1-one	HMDB0133187	10.19_459.2366m/z	0.952837	0.2344	+	6.73889
PDb	Cysteinyl-Tryptophan	HMDB0028786	10.19_352.0717m/z	0.705717	0.902673	-	-1.16991
PDb	Lepidimoic acid	HMDB0041096	10.19_345.0799m/z	0.833881	0.457842	+	2.02796
PDb	6-(2H-1,3-benzodioxole-5-carbonyloxy)-3,4,5-trihydroxyoxane-2-carboxylic acid	HMDB0129381	10.19_325.0570m/z	0.880416	0.487586	+	1.82314
PDb	6-{[(3,4,5-trihydroxy-6-methyloxan-2-yl)oxy]methyl}oxane-2,3,4,5-tetrol	HMDB0124733	10.19_291.1066m/z	0.901374	0.544988	+	1.66943
PDb	Uracil mustard	HMDB0014929	10.19_252.0296m/z	0.863465	0.667152	+	1.42159
PDb	16-hydroxy-12-methoxy-5,7,9,21-tetraoxahexacyclo[11.8.0.0Ã‚Â²,Ã‚Â¹Ã¢ÂÂ°.0Ã‚Â³,Ã¢ÂÂ¸.0Ã¢ÂÂ´,Ã¢ÂÂ¶.0Ã‚Â¹Ã¢ÂÂµ,Ã‚Â²Ã¢ÂÂ°]henicosa-1(13),2(10),11,15,17,19-hexaen-14-one	HMDB0128864	10.16_323.0565m/z	0.890892	0.474697	+	1.86293
PDb	Tanacetol A	HMDB0035722	8.63_312.2161m/z	1.08914	0.429882	-	-3.01104
PDb	Laurenobiolide	HMDB0036771	8.63_308.1849m/z	0.427322	0.86193	-	-1.10835
PDb	3,4,5-trihydroxy-6-[1-(4-methoxyphenyl)-3-phenylpropoxy]oxane-2-carboxylic acid	HMDB0135640	8.61_436.1960m/z	0.526166	0.337119	-	-65.9703
PDb	Acetylbalchanolide	HMDB0036693	8.58_310.2006m/z	1.4184	0.261181	+	1.26618
PDb	S-(PGA2)-glutathione	HMDB0013062	8.56_624.2968m/z	0.741203	0.85335	-	-1.04028
PDb	Quassimarin	HMDB0036888	8.53_554.2611m/z	0.833918	0.713803	-	-1.39459
PDb	Tetraphyllin B sulfate	HMDB0038486	8.74_368.0639m/z	0		Equal
PDb	5-Sulfoxymethylfurfural	HMDB0059752	8.74_188.9847m/z	0.738973	0.47885	-	-3.75595
PDb	2-hydroxy-3-(2-hydroxyphenyl)propanal	HMDB0134034	8.74_184.0964m/z	1.16231	0.328695	+
PDb	Flunisolide	HMDB0014326	8.51_435.2196m/z	0.660857	0.45054	-	-1.67357
PDb	Sialyl Lex tetra	HMDB0006627	8.33_492.1829m/z	0.713936	0.959926	-	-1.01561
PDb	LysoPE(20:5(5Z,8Z,11Z,14Z,17Z)/0:0)	HMDB0011519	15.04_499.2693n	1.91117	0.0935606	-	-1.3885
PDb	(S)-Oleuropeic acid	HMDB0036998	8.51_202.1433m/z	0.8402	0.545035	+	1.2694
PDb	Glyphoside	HMDB0038465	8.43_524.1406m/z	1.18582	0.328695	+
PDb	3-Hydroxycapric acid	HMDB0002203	8.43_211.1297m/z	0.957799	0.265733	+	1.20812
PDb	Dihydroferulic acid 4-sulfate	HMDB0041724	8.40_309.0634m/z	0.254081	0.69884	+	1.22303
PDb	Furosemide	HMDB0001933	9.16_352.9961m/z	0.723997	0.496173	+	2.87521
PDb	N2-Galacturonyl-L-lysine	HMDB0033105	9.14_345.1260m/z	1.18479	0.329657	+	491.898
PDb	Aristolodione	HMDB0033247	9.14_290.0802m/z	0.420852	0.677097	+	1.03005
PDb	Gamma glutamyl ornithine	HMDB0002248	9.16_523.2721m/z	0.725069	0.435689	-	-2.04891
PDb	Perindopril Acyl-beta-D-glucuronide	HMDB0060623	9.16_583.2289m/z	0.667614	0.329877	-	0
PDb	3-(1-Hydroxymethyl-1-propenyl)pentanedioic acid	HMDB0033092	9.29_185.0804m/z	0.629656	0.830152	-	-1.0436
PDb	3-O-alpha-D-Glucopyranuronosyl-D-xylose	HMDB0039723	9.21_291.0695m/z	0.48981	0.84318	+	1.12126
PDb	Imipenem	HMDB0015536	9.21_264.0796m/z	0		Equal
PDb	p-Cresol sulfate	HMDB0011635	9.21_221.0475m/z	0.485657	0.880422	+	1.081
PDb	Sulfolithocholic acid	HMDB0000907	8.86_479.2458m/z	0.769263	0.401245	-	-1.76974
PDb	3-[4-methoxy-3-(sulfooxy)phenyl]prop-2-enoic acid	HMDB0131141	8.86_307.0493m/z	0.457817	0.949658	+	1.0172
PDb	Acetylbalchanolide	HMDB0036693	9.04_310.2007m/z	1.10252	0.869176	+	1.02734
PDb	Harderoporphyrinogen	HMDB0002160	9.01_637.2986m/z	0.676608	0.328695	+
PDb	Cadabicine	HMDB0033451	8.99_480.1864m/z	0		Equal
PDb	Avocadene 1-acetate	HMDB0031043	16.67_328.2605n	1.15646	0.386671	+	1.17635
PDb	p-Cresol glucuronide	HMDB0011686	6.62_284.0888n	0.449384	0.307849	+	1.69328
PDc	Glycerophosphocholine	HMDB0000086	15.48_257.1019n	1.7889	0.0695174	-	-1.08844
PDc	1-(2,3-Dihydro-1H-pyrrolizin-5-yl)-1,4-pentanedione	HMDB0040046	7.45_205.1100n	1.37119	0.0378309	-	-2.30617
PDc	Sorbitan palmitate	HMDB0029887	16.02_402.2969n	0.55714	0.286088	+	1.24326
PDc	3,4,5-trihydroxy-6-(2-hydroxyethoxy)oxane-2-carboxylic acid	HMDB0131294	7.71_238.0691n	0.783322	0.194492	+	9.40681
PDc	DG(16:0/22:6(4Z,7Z,10Z,13Z,16Z,19Z)/0:0)	HMDB0007121	19.02_640.5063n	1.56852	0.198227	+	1.17654
PDc	Valine, butyl ester	359922	7.43_173.1413n	1.37321	0.0437261	+	6.80005
PDc	(S)-11,12,13-Trinor-7-calamenone	HMDB0040823	9.61_174.1040n	0.977631	0.358655	+	1.44288
PDc	Tyr Phe Asp Arg	257133	15.42_599.2725n	1.22036	0.162727	+	1.19258
PDc	3-Methoxythiobenzamide	64559-06-4	7.16_167.0403n	1.52054	0.158841	+	1.08718
PDc	1-(11Z,14Z-eicosadienoyl)-glycero-3-phosphate	HMDB0062303	15.82_462.2740n	1.3466	0.23634	-	-1.08249
PDc	Coptisine cation	3486-66-6	7.38_320.0935n	0.95508	0.329877	-	0
PDc	m-Hydroxycocaine	71387-58-1	9.41_319.1414n	0.753188	0.393748	-	-4.56028
PDc	Pipazethate	HMDB0015686	7.33_399.1611n	0		Equal
PDc	LysoPA(22:5(7Z,10Z,13Z,16Z,19Z)/0:0)	HMDB0114754	15.44_484.2584n	1.96952	0.028529	-	-1.15632
PDc	2-(Trifluoromethyl)benzaldehyde	447-61-0	7.28_174.0288n	0.847694	0.480302	-	-1.63716
PDc	Quinoline alkaloid	65426	9.48_333.1570n	1.18582	0.328695	+
PDc	Sagittariol	HMDB0036835	15.73_306.2548n	1.08906	0.200924	+	1.29582
[truncated: 3,401 more rows]
