# Supplementary material for: Baseline Serum Biomarkers Predict Response to a Weight Loss Intervention in Older Adults with Obesity: A Pilot Study
Source: Metabolites. 2023 Jul 17;13(7):853. doi: 10.3390/metabo13070853 (PMC10385260; doi:10.3390/metabo13070853)
Supplement: Supplementary file 1 [file metabolites-13-00853-s001.zip › Supplementary Data Table S2 (mummichog) 6-16-23.xlsx]

## Sheet: Draft Supplementary Data Table 
Table S2. Candidate pathways, enriched in Functional Analysis module in Metaboanalyst 5.0 using the Mummichog Algorithm, that differentiated responders from non-responders.
Pathway Numbera	Pathway	Pathway totalb	Hits.totalc	Hits.sigd	Expected	FETe	EASE	Gammaf	Emp.Hits	Empirical	EC.Hits
1	Caffeine metabolism	5	5	4	0.48855	0.00028359	0.0058865	0.00049065	0	0	EC000507;EC000568;EC000566;EC000567
2	Valine, leucine and isoleucine degradation	22	22	6	2.1496	0.010064	0.037955	0.00051257	1	0.01	EC0008;EC00057;EC00058;EC00013;EC000652;EC000128
3	Lysine metabolism	17	17	5	1.6611	0.013518	0.055802	0.00052054	4	0.04	EC0008;EC000124;EC00016;EC000148;EC00013
4	Galactose metabolism	7	7	3	0.68397	0.018886	0.12201	0.0005332	2	0.02	EC00010;EC00034;EC00086
5	Starch and Sucrose Metabolism	3	3	2	0.29313	0.022688	0.2439	0.00054236	3	0.03	EC00034;EC00010
6	Hexose phosphorylation	8	8	3	0.78168	0.028288	0.15365	0.00055614	2	0.02	EC00010;EC00034;EC00072
7	Pentose phosphate pathway	9	9	3	0.87939	0.039733	0.18666	0.00058545	4	0.04	EC000103;EC00086;EC00010
8	Arginine and Proline Metabolism	24	24	5	2.345	0.056501	0.15627	0.00063131	12	0.12	EC0008;EC000308;EC000157;EC00013;EC000148
9	TCA cycle	5	5	2	0.48855	0.067128	0.37291	0.0006623	3	0.03	EC000145;EC00013
10	Phytanic acid peroxisomal oxidation	5	5	2	0.48855	0.067128	0.37291	0.0006623	4	0.04	EC000294;EC00013
11	Beta-Alanine metabolism	12	12	3	1.1725	0.085587	0.28944	0.00071992	15	0.15	EC0008;EC000128;EC00052
12	Fructose and mannose metabolism	6	6	2	0.58626	0.094926	0.42903	0.00075103	9	0.09	EC000262;EC00010
13	Glycosphingolipid metabolism	13	13	3	1.2702	0.1043	0.32379	0.00078368	4	0.04	EC00010;EC000122;EC000533
14	Leukotriene metabolism	14	14	3	1.3679	0.12449	0.35775	0.00085906	8	0.08	EC00088;EC0008;EC000153
15	Keratan sulfate degradation	7	7	2	0.68397	0.12534	0.48019	0.00086241	8	0.08	EC00010;EC000262
16	Prostaglandin formation from arachidonate	31	31	5	3.029	0.13838	0.29343	0.00091528	7	0.07	EC000153;EC000473;EC000545;EC00088;EC000475
17	Sialic acid metabolism	15	15	3	1.4656	0.14597	0.3911	0.00094762	5	0.05	EC00010;EC00034;EC00086
18	Phosphatidylinositol phosphate metabolism	8	8	2	0.78168	0.15769	0.52684	0.00099994	7	0.07	EC00010;EC00034
19	N-Glycan Degradation	8	8	2	0.78168	0.15769	0.52684	0.00099994	9	0.09	EC00010;EC000262
20	Ascorbate (Vitamin C) and Aldarate Metabolism	16	16	3	1.5634	0.16857	0.4237	0.0010512	14	0.14	EC000103;EC00086;EC000196
21	Glutamate metabolism	16	16	3	1.5634	0.16857	0.4237	0.0010512	18	0.18	EC0008;EC000128;EC00013
22	Glycosphingolipid biosynthesis - globoseries	2	2	1	0.19542	0.1725	1	0.0010704	15	0.15	EC00010
23	Fatty acid oxidation, peroxisome	2	2	1	0.19542	0.1725	1	0.0010704	20	0.2	EC00013
24	Omega-6 fatty acid metabolism	2	2	1	0.19542	0.1725	1	0.0010704	10	0.1	EC00088
25	Aspartate and asparagine metabolism	43	43	6	4.2015	0.1824	0.33262	0.0011203	33	0.33	EC0008;EC000157;EC000308;EC000128;EC000148;EC00016
26	Vitamin B3 (nicotinate and nicotinamide) metabolism	9	9	2	0.87939	0.1914	0.56937	0.0011678	22	0.22	EC0008;EC000466
27	Butanoate metabolism	28	28	4	2.7359	0.24064	0.46108	0.0014679	36	0.36	EC0008;EC000482;EC000128;EC00013
28	Glycosphingolipid biosynthesis - ganglioseries	3	3	1	0.29313	0.24741	1	0.0015151	30	0.3	EC00010
29	Chondroitin sulfate degradation	3	3	1	0.29313	0.24741	1	0.0015151	28	0.28	EC00010
30	Electron transport chain	3	3	1	0.29313	0.24741	1	0.0015151	10	0.1	EC000145
31	Vitamin H (biotin) metabolism	3	3	1	0.29313	0.24741	1	0.0015151	24	0.24	EC00016
32	Pentose and Glucuronate Interconversions	3	3	1	0.29313	0.24741	1	0.0015151	23	0.23	EC000103
33	Glutathione Metabolism	11	11	2	1.0748	0.26094	0.64344	0.0016144	21	0.21	EC000308;EC0008
34	Carnitine shuttle	31	31	4	3.029	0.30377	0.53192	0.001976	25	0.25	EC000592;EC000723;EC0006;EC000720
35	N-Glycan biosynthesis	4	4	1	0.39084	0.31563	1	0.0020907	26	0.26	EC00010
36	Vitamin B1 (thiamin) metabolism	4	4	1	0.39084	0.31563	1	0.0020907	31	0.31	EC000124
37	Lipoate metabolism	4	4	1	0.39084	0.31563	1	0.0020907	28	0.28	EC00016
38	Heparan sulfate degradation	4	4	1	0.39084	0.31563	1	0.0020907	30	0.3	EC00010
39	Drug metabolism - other enzymes	4	4	1	0.39084	0.31563	1	0.0020907	13	0.13	EC000504
40	Urea cycle/amino group metabolism	42	42	5	4.1038	0.3264	0.52387	0.0022009	59	0.59	EC0008;EC000128;EC000157;EC000275;EC000148
41	Arachidonic acid metabolism	23	23	3	2.2473	0.34465	0.62291	0.0024018	18	0.18	EC0008;EC000153;EC00088
42	Glycine, serine, alanine and threonine metabolism	25	25	3	2.4427	0.3964	0.66938	0.0030858	50	0.5	EC0008;EC000128;EC000157
43	Histidine metabolism	16	16	2	1.5634	0.43193	0.77813	0.0036741	34	0.34	EC0008;EC00052
44	Vitamin B9 (folate) metabolism	6	6	1	0.58626	0.43433	1	0.003718	39	0.39	EC0008
45	Androgen and estrogen biosynthesis and metabolism	27	27	3	2.6382	0.44715	0.71121	0.0039621	12	0.12	EC000186;EC000187;EC000311
46	Pyrimidine metabolism	27	27	3	2.6382	0.44715	0.71121	0.0039621	40	0.4	EC0008;EC000246;EC000128
47	Putative anti-Inflammatory metabolites formation from EPA	7	7	1	0.68397	0.48583	1	0.0048098	43	0.43	EC0008
48	Nitrogen metabolism	7	7	1	0.68397	0.48583	1	0.0048098	53	0.53	EC0008
49	Glycerophospholipid metabolism	30	30	3	2.9313	0.51998	0.76574	0.0057232	31	0.31	EC000122;EC00010;EC00088
50	C21-steroid hormone biosynthesis and metabolism	53	53	5	5.1786	0.53283	0.7145	0.0061149	26	0.26	EC000186;EC000187;EC000599;EC000427;EC000311
51	Methionine and cysteine metabolism	20	20	2	1.9542	0.55327	0.84859	0.0067996	37	0.37	EC0008;EC000463
52	Glycolysis and Gluconeogenesis	9	9	1	0.87939	0.57537	1	0.0076362	47	0.47	EC00010
53	De novo fatty acid biosynthesis	21	21	2	2.0519	0.5807	0.86244	0.0078551	34	0.34	EC000294;EC00088
54	Aminosugars metabolism	10	10	1	0.9771	0.61419	1	0.0093985	56	0.56	EC0008
55	Alkaloid biosynthesis II	11	11	1	1.0748	0.64951	1	0.011407	46	0.46	EC000281
56	Vitamin B6 (pyridoxine) metabolism	11	11	1	1.0748	0.64951	1	0.011407	61	0.61	EC000213
57	Ubiquinone Biosynthesis	11	11	1	1.0748	0.64951	1	0.011407	48	0.48	EC00072
58	Tryptophan metabolism	37	37	3	3.6153	0.66796	0.85985	0.012647	73	0.73	EC0008;EC000124;EC00010
59	Alanine and Aspartate Metabolism	13	13	1	1.2702	0.71088	1	0.016185	74	0.74	EC0008
60	Squalene and cholesterol biosynthesis	14	14	1	1.3679	0.73747	1	0.018959	53	0.53	EC000133
61	Fatty Acid Metabolism	14	14	1	1.3679	0.73747	1	0.018959	47	0.47	EC000294
62	Purine metabolism	28	28	2	2.7359	0.73879	0.92998	0.019111	62	0.62	EC0008;EC000304
63	Porphyrin metabolism	15	15	1	1.4656	0.76164	1	0.021986	59	0.59	EC000157
64	Vitamin D3 (cholecalciferol) metabolism	16	16	1	1.5634	0.78362	1	0.025264	71	0.71	EC000627
65	Xenobiotics metabolism	16	16	1	1.5634	0.78362	1	0.025264	61	0.61	EC000470
66	Fatty acid activation	19	19	1	1.8565	0.83828	1	0.036517	70	0.7	EC000294
67	Vitamin E metabolism	20	20	1	1.9542	0.85328	1	0.040709	73	0.73	EC000196
68	Tyrosine metabolism	96	96	6	9.3802	0.89192	0.94839	0.055071	82	0.82	EC0008;EC00072;EC000434;EC000442;EC000446;EC000196
69	Linoleate metabolism	31	31	1	3.029	0.95021	1	0.097308	84	0.84	EC000660
70	Bile acid biosynthesis	46	46	1	4.4947	0.98893	1	0.18739	98	0.98	EC000414
aPathway Number listed in Table S2 corresponds to Figure 2 in the main text
bPathway total indicates the overall number of metabolites that are included in a specific pathway
cHits.total indicates the number of measured signals that are matched (m/z error<3 ppm) with the metabolites included in the pathway
dHits.sig indicates the number of matched signals that were significantly changed between phenotypic groups
eRight-tail p-value calculated by Fisher’s exact test (FET)
fGamma is the adjusted Fisher’s p-value
